# Supplementary material for: Effects of shoe weight on landing impact and side-to-side asymmetry
Source: PLoS One. 2021 Aug 12;16(8):e0256061. doi: 10.1371/journal.pone.0256061 (PMC8360605; doi:10.1371/journal.pone.0256061)
Supplement: S1 Dataset — This file contains all relative result data during experiments with the participants. (XLSX) [file pone.0256061.s001.xlsx]

## Sheet: Subject & definition
		Basic information of subjects
		Factor		Body height		Body weight		Dominant leg
		Unit		cm		kg		R/L
		Subjects	NB1	163		53		L
			NB2	158		58		R
			NB3	158		49		L
			NB4	160		45		R
			NB5	165		63		R
			NB6	156		50		R
			NB7	158		50		R
			NB8	158		53		R
			NB9	172		63		R
			NB10	174		55		R
			NB11	179		70		R
			NB12	173		63		R
			NB13	167		65		R
			NB14	176		70		R
			NB15	181		80		L
			NB16	169		60		L
		Definition of factors
		Factor		definition
		t1		Instant of initial contact
		t2		Peak I-vGRF1 instant
		t3		Instant of take-off
		t4		Instant of contact again
		t5		Peak I-vGRF2 instant
		JH		gT2/8 (g = 9.81m/s2; T = flight time)

## Sheet: PGRFT & PGRFT_abs
		The values of peak ground reaction force time (t2)
				Mass: 255g
				Trial: 1
		Height		30cm		40cm		50cm
		Leg		Domi	Nondomi	Domi	Nondomi	Domi	Nondomi
		Unit		frm	frm	frm	frm	frm	frm
		Subjects	NB1	447	448	404.1	404	398.9	398.9
			NB2	611.6	629.6	418.9	418.7	409.1	409
			NB3	356	353	321.9	321	300.9	302
			NB4	405.5	405.5	437.5	438.5	405.4	406.5
			NB5	569.6	573.6	508.5	508.6	543.6	543.6
			NB6	466.6	469.5	471.5	487.5	463.5	465.5
			NB7	464	459.8	442.7	446.7	542.3	542.3
			NB8	598.7	598.7	388.4	390.4	469.9	469.9
			NB9	379.9	389	412.4	441.7	444.1	445.6
			NB10	434.2	439	426.6	426.6	441.5	441.6
			NB11	418.7	420.7	402.5	401.5	386	387.5
			NB12	381.9	389.5	358.1	358.8	388.3	389
			NB13	388	387.2	418	417.6	397.3	397.1
			NB14	459.3	462.7	463.5	466.8	443.2	446.7
			NB15	422.6	419.9	490.4	483	461	464.5
			NB16	514.6	516.5	446.5	449.5	566.6	565.6
				Trial: 2
		Height		30cm		40cm		50cm
		Leg		Domi	Nondomi	Domi	Nondomi	Domi	Nondomi
		Unit		frm	frm	frm	frm	frm	frm
		Subjects	NB1	444.2	445	413.7	416.4	467	465.9
			NB2	414.1	415.5	436.4	439.6	380.7	381.6
			NB3	342.4	346.7	316.1	315.8	343.1	342.4
			NB4	402.5	405	408.5	409.5	443.5	442.5
			NB5	596.7	599	563.6	564.7	508.5	509.6
			NB6	475.5	479	620.1	626.4	478.5	481.6
			NB7	468.8	469	498	498	511.2	508.1
			NB8	416.6	416.6	413.5	413.6	571.5	568.5
			NB9	444.4	444	436	437.2	460.6	461.4
			NB10	444.3	447.2	525.6	529	511.5	514.2
			NB11	391	393	438.9	436.3	415.7	414.2
			NB12	383.5	389.3	319.1	317.4	390	388.9
			NB13	377.4	377.1	424	425.5	393.4	394.9
			NB14	497	496.7	601.8	603.1	505.9	506
			NB15	456.2	457.6	495.7	499.6	432.6	435
			NB16	535.6	535.5	453.5	455.5	535.6	535.6
				Trial: 3
		Height		30cm		40cm		50cm
		Leg		Domi	Nondomi	Domi	Nondomi	Domi	Nondomi
		Unit		frm	frm	frm	frm	frm	frm
		Subjects	NB1	467.1	470	461.8	461.7	445.3	442.3
			NB2	412.1	409	411.2	412.1	437	437.7
			NB3	321.2	320.7	330	331.1	386	387.2
			NB4	427	429	394.5	395.5	402.5	404.4
			NB5	512.5	513	546.6	547.6	525.6	526.6
			NB6	498.5	499.6	492.4	492.4	558.6	557.6
			NB7	414.6	415.6	519.2	531.2	433.7	426.6
			NB8	394.4	395.4	390.4	390.4	457.8	456.8
			NB9	496	493.7	449	453.2	505.8	507.1
			NB10	399.1	401.5	399.5	402.1	491.3	494.7
			NB11	415.1	410.3	355	355.1	404.7	404.5
			NB12	375.3	374.9	336.8	337.5	413.9	415.7
			NB13	446.4	445.8	427	427.8	377.1	377.3
			NB14	461.8	458.2	460.1	458.2	456.1	462
			NB15	433.4	436.7	525.6	528.4	445.5	447.4
			NB16	449.5	451.5	456.5	456.5	532.6	534.6
				Mass: 335g
				Trial: 1
		Height		30cm		40cm		50cm
		Leg		Domi	Nondomi	Domi	Nondomi	Domi	Nondomi
		Unit		frm	frm	frm	frm	frm	frm
		Subjects	NB1	396	404	450.8	451.1	461.1	458.9
			NB2	419.6	420.1	496.4	499	371.8	373.5
			NB3	299.3	299.3	337.7	338.3	433.5	434.7
			NB4	516.6	517.5	188.3	190.2	437.5	438.5
			NB5	513	508	553.6	562	526.5	527.6
			NB6	487.8	487.8	608.7	609.7	529.5	530.6
			NB7	773.6	776.6	552.4	554.3	631.9	638
			NB8	456.8	453.8	502	502.1	483.9	483.9
			NB9	383.6	385.7	633.9	638	566.5	567.4
			NB10	505.3	506.5	455.8	458.6	482.2	485.6
			NB11	385	388	418.9	419.7	459.8	459.9
			NB12	370.1	366.9	402.6	401.3	357.6	356.9
			NB13	361.1	359.7	556.1	557.3	384.9	385
			NB14	513.1	516.5	581.4	578	491.7	494.3
			NB15	416.9	415.9	502.7	504.6	453.3	454.1
			NB16	468.5	470	494.5	495.5	517.6	518.6
				Trial: 2
		Height		30cm		40cm		50cm
		Leg		Domi	Nondomi	Domi	Nondomi	Domi	Nondomi
		Unit		frm	frm	frm	frm	frm	frm
		Subjects	NB1	365	362	451.6	445.6	458.6	458.8
			NB2	436.4	438	392	393.7	378.8	380.1
			NB3	332.4	330.5	322.9	322.4	278.4	276.1
			NB4	484.6	484.6	489.6	492.6	431.5	435.5
			NB5	536.6	540.6	517.6	518.5	497.5	498.6
			NB6	473.5	484.5	595.6	598.6	609.7	609.7
			NB7	743.5	747.5	569.4	572.4	468.9	469.8
			NB8	421.6	427.6	444.7	442.7	404.5	404.5
			NB9	461.3	464	439.6	442.8	497.4	502.8
			NB10	465.5	470	483.9	489.9	477.9	480.1
			NB11	423	427	428	432	422.9	421.9
			NB12	333	335	367.7	369.1	332.9	332.8
			NB13	370.3	370.6	346	345.1	419.6	419.8
			NB14	504	509	506.5	500	318.8	319.8
			NB15	422.2	426.5	496.5	504	578.4	581.1
			NB16	504.6	505.6	478.5	480.5	531.6	533.6
				Trial: 3
		Height		30cm		40cm		50cm
		Leg		Domi	Nondomi	Domi	Nondomi	Domi	Nondomi
		Unit		frm	frm	frm	frm	frm	frm
		Subjects	NB1	475.3	471	406.3	404.1	391.6	389.2
			NB2	409.7	407.4	408	406.4	405	406
			NB3	315.6	318.3	339	337.3
			NB4	423.5	423.5	233.3	234.3	383.4	387.4
			NB5	538.6	546	520.6	524	528.6	527.6
			NB6	506.6	511.6	581.6	583.6	529.5	530.6
			NB7	504	515	565.5	562	467.9	467.8
			NB8	394.5	395.5	394.4	392.4	405.4	402.4
			NB9	433.2	440	440.9	444.4	466.3	470.8
			NB10	527.5	529.2	493	497.9	536	537.8
			NB11	374.3	374	414.5	421.3	441.8	449.2
			NB12	390.6	384.6	418.2	420.8	409.9	409.4
			NB13	380	379.6	455.8	455.5	341.3	342.4
			NB14	446	449	480.9	482.7	573.1	582
			NB15	466	460	519.5	515.7	454.4	453.8
			NB16	484.5	483.6	507.6	511	453.5	454.5
				Mass: 415g
				Trial: 1
		Height		30cm		40cm		50cm
		Leg		Domi	Nondomi	Domi	Nondomi	Domi	Nondomi
		Unit		frm	frm	frm	frm	frm	frm
		Subjects	NB1	474	476	453	458	483.3	483.8
			NB2	481.2	483	377.7	380.6	412.3	410.9
			NB3	462.7	467.6	319.8	319.3	322.9	323.9
			NB4	387.5	387.4	455.5	457.5	422.5	421.4
			NB5	525.6	528.6	518.6	520.6	590.6	593.6
			NB6	487.5	489.6	497.6	498.5	478.5	480.5
			NB7	454.8	455.8	504.1	505.1	514.1	514.1
			NB8	396	396.5	397.4	397.4	452.8	452.7
			NB9	492.7	492.3	437.6	441	458.4	459.7
			NB10	518.3	518.2	511.4	517.3	475.9	476.9
			NB11	376	381	410.1	409.9	451.5	450.5
			NB12	351.1	355.6	357.1	357.3	354.5	354.9
			NB13	493.7	492	405.5	404.6	524.7	524.4
			NB14	500	504	458.8	461	467.6	468.2
			NB15	594	600	405	405	507.5	511.3
			NB16	478.5	480.5	465.5	465.5	493.5	493.5
				Trial: 2
		Height		30cm		40cm		50cm
		Leg		Domi	Nondomi	Domi	Nondomi	Domi	Nondomi
		Unit		frm	frm	frm	frm	frm	frm
		Subjects	NB1	377	386	477.4	474.7	356.3	352.5
			NB2	361.9	365.1	357	361	407.2	407.4
			NB3	262	259	318.8	317.2	335.9	339.4
			NB4	387.4	386.4	470.5	471.5	469.5	469.6
			NB5	548	547	611.7	614.6	578.7	582.6
			NB6	492.6	493.5	467.5	468.5	473.5	475.5
			NB7	412.5	412.5	606	607	450.8	447
			NB8	415	414.5	407.5	409.5	421.6	421.6
			NB9	513.3	515	435.7	436.2	461.8	464.2
			NB10	471.4	474	459.5	463.3	496.4	500.1
			NB11	377	380	390	391.2	413.4	412.8
			NB12	367	368	373.3	371.9	380.4	381.1
			NB13	410.5	409.5	395.7	395.4	431.3	432
			NB14	443.1	443.4	496.9	498	478.2	477.3
			NB15	535	522	451	452.8	453.8	457.6
			NB16	454.5	454.5	448.5	449.5	494.6	495.6
				Trial: 3
		Height		30cm		40cm		50cm
		Leg		Domi	Nondomi	Domi	Nondomi	Domi	Nondomi
		Unit		frm	frm	frm	frm	frm	frm
		Subjects	NB1	382.5	378.6	461.1	461.4	443.2	437.7
			NB2	350	340	441.2	441.8	403.5	403.1
			NB3	372.3	373	101.5	101.9	307.1	307
			NB4	392.4	392.4	439.5	438.5	394.4	395.5
			NB5	542.6	544	573.6	576.7	562.6	563.6
			NB6	611	608.7	498	500	459.5	459.5
			NB7	439	439	524.2	526.2	672	669
			NB8	531	532.2	404.5	405.5	449.8	449.8
			NB9	408.1	408.6	393.3	401	427.8	432.9
			NB10	478	477	517.6	522.3	515.2	518.8
			NB11	392.3	396	413	412.6	408.5	410.8
			NB12	350	349	337.5	339.1	359.1	359.3
			NB13	445.5	444.6	347.1	347.3	432.1	432.7
			NB14	498.6	498.4	446.9	446.8	487.2	489
			NB15	470.6	466.3	432	430	555	560.4
			NB16	472.5	471.6	475.5	474.5	547.6	549.6
		The values of side-to-side asymmetry for PGRFT (t2_abs)
				Mass: 255g
				Trial: 1
		absolute value		Domi-Nondomi
		Height		30cm		40cm		50cm
		Unit		ms		ms		ms
		Subjects	NB1	5		0.5		0
			NB2	90		1		0.5
			NB3	15		4.5		5.5
			NB4	0		5		5.5
			NB5	20		0.5		0
			NB6	14.5		80		10
			NB7	21		20		0
			NB8	0		10		0
			NB9	45.5		146.5		7.5
			NB10	24		0		0.5
			NB11	10		5		7.5
			NB12	38		3.5		3.5
			NB13	4		2		1
			NB14	17		16.5		17.5
			NB15	13.5		37		17.5
			NB16	9.5		15		5
				Trial: 2
		absolute value		Domi-Nondomi
		Height		30cm		40cm		50cm
		Unit		ms		ms		ms
		Subjects	NB1	4		13.5		5.5
			NB2	7		16		4.5
			NB3	21.5		1.5		3.5
			NB4	12.5		5		5
			NB5	11.5		5.5		5.5
			NB6	17.5		31.5		15.5
			NB7	1		0		15.5
			NB8	0		0.5		15
			NB9	2		6		4
			NB10	14.5		17		13.5
			NB11	10		13		7.5
			NB12	29		8.5		5.5
			NB13	1.5		7.5		7.5
			NB14	1.5		6.5		0.5
			NB15	7		19.5		12
			NB16	0.5		10		0
				Trial: 3
		absolute value		Domi-Nondomi
		Height		30cm		40cm		50cm
		Unit		ms		ms		ms
		Subjects	NB1	14.5		0.5		15
			NB2	15.5		4.5		3.5
			NB3	2.5		5.5		6
			NB4	10		5		9.5
			NB5	2.5		5		5
			NB6	5.5		0		5
			NB7	5		60		35.5
			NB8	5		0		5
			NB9	11.5		21		6.5
			NB10	12		13		17
			NB11	24		0.5		1
			NB12	2		3.5		9
			NB13	3		4		1
			NB14	18		9.5		29.5
			NB15	16.5		14		9.5
			NB16	10		0		10
				Mean
		absolute value		Domi-Nondomi
		Height		30cm		40cm		50cm
		Unit		ms		ms		ms
		Subjects	NB1	14.5		0.5		15
			NB2	15.5		4.5		3.5
			NB3	2.5		5.5		6
			NB4	10		5		9.5
			NB5	2.5		5		5
			NB6	5.5		0		5
			NB7	5		60		35.5
			NB8	5		0		5
			NB9	11.5		21		6.5
			NB10	12		13		17
			NB11	24		0.5		1
			NB12	2		3.5		9
			NB13	3		4		1
			NB14	18		9.5		29.5
			NB15	16.5		14		9.5
			NB16	10		0		10
			Mean_F	12.5417		11.4792		7.33333
			Mean_M	13.5208		15.7917		8.08333
			SD_F	10.7104		12.9748		4.5198
			SD_M	6.59391		18.0226		4.4597
				Mass: 335g
				Trial: 1
		absolute value		Domi-Nondomi
		Height		30cm		40cm		50cm
		Unit		ms		ms		ms
		Subjects	NB1	40		1.5		11
			NB2	2.5		13		8.5
			NB3	0		3		6
			NB4	4.5		9.5		5
			NB5	25		42		5.5
			NB6	0		5		5.5
			NB7	15		9.5		30.5
			NB8	15		0.5		0
			NB9	10.5		20.5		4.5
			NB10	6		14		17
			NB11	15		4		0.5
			NB12	16		6.5		3.5
			NB13	7		6		0.5
			NB14	17		17		13
			NB15	5		9.5		4
			NB16	7.5		5		5
				Trial: 2
		absolute value		Domi-Nondomi
		Height		30cm		40cm		50cm
		Unit		ms		ms		ms
		Subjects	NB1	15		30		1
			NB2	8		8.5		6.5
			NB3	9.5		2.5		11.5
			NB4	0		15		20
			NB5	20		4.5		5.5
			NB6	55		15		0
			NB7	20		15		4.5
			NB8	30		10		0
			NB9	13.5		16		27
			NB10	22.5		30		11
			NB11	20		20		5
			NB12	10		7		0.5
			NB13	1.5		4.5		1
			NB14	25		32.5		5
			NB15	21.5		37.5		13.5
			NB16	5		10		10
				Trial: 3
		absolute value		Domi-Nondomi
		Height		30cm		40cm		50cm
		Unit		ms		ms		ms
		Subjects	NB1	21.5		11		12
			NB2	11.5		8		5
			NB3	13.5		8.5		0
			NB4	0		5		20
			NB5	37		17		5
			NB6	25		10		5.5
			NB7	55		17.5		0.5
			NB8	5		10		15
			NB9	34		17.5		22.5
			NB10	8.5		24.5		9
			NB11	1.5		34		37
			NB12	30		13		2.5
			NB13	2		1.5		5.5
			NB14	15		9		44.5
			NB15	30		19		3
			NB16	4.5		17		5
				Mean
		absolute value		Domi-Nondomi
		Height		30cm		40cm		50cm
		Unit		ms		ms		ms
		Subjects	NB1	25.5		14.1667		8
			NB2	7.33333		9.83333		6.66667
			NB3	7.66667		4.66667		8.75
			NB4	1.5		9.83333		15
			NB5	27.3333		21.1667		5.33333
			NB6	26.6667		10		3.66667
			NB7	17.5		14		11.8333
			NB8	16.6667		6.83333		5
			NB9	19.3333		18		18
			NB10	12.3333		22.8333		12.3333
			NB11	12.1667		19.3333		14.1667
			NB12	18.6667		8.83333		2.16667
			NB13	3.5		4		2.33333
			NB14	19		19.5		20.8333
			NB15	18.8333		22		6.83333
			NB16	5.66667		10.6667		6.66667
			Mean_F	16.2708		11.3125		8.03125
			Mean_M	13.6875		15.6458		10.4167
			SD_F	9.92389		5.11024		3.79691
			SD_M	6.36548		6.89573		7.01076
				Mass: 415g
				Trial: 1
		absolute value		Domi-Nondomi
		Height		30cm		40cm		50cm
		Unit		ms		ms		ms
		Subjects	NB1	10		25		2.5
			NB2	9		14.5		7
			NB3	24.5		2.5		5
			NB4	0.5		10		5.5
			NB5	15		10		15
			NB6	10.5		4.5		10
			NB7	5		5		0
			NB8	2.5		0		0.5
			NB9	2		17		6.5
			NB10	0.5		29.5		5
			NB11	25		1		5
			NB12	22.5		1		2
			NB13	8.5		4.5		1.5
			NB14	20		11		3
			NB15	30		0		19
			NB16	10		0		0
				Trial: 2
		absolute value		Domi-Nondomi
		Height		30cm		40cm		50cm
		Unit		ms		ms		ms
		Subjects	NB1	45		13.5		19
			NB2	16		20		1
			NB3	15		8		17.5
			NB4	5		5		0.5
			NB5	5		14.5		19.5
			NB6	4.5		5		10
			NB7	0		5		19
			NB8	2.5		10		0
			NB9	8.5		2.5		12
			NB10	13		19		18.5
			NB11	15		6		3
			NB12	5		7		3.5
			NB13	5		1.5		3.5
			NB14	1.5		5.5		4.5
			NB15	65		9		19
			NB16	0		5		5
				Trial: 3
		absolute value		Domi-Nondomi
		Height		30cm		40cm		50cm
		Unit		ms		ms		ms
		Subjects	NB1	19.5		1.5		27.5
			NB2	50		3		2
			NB3	3.5		2		0.5
			NB4	0		5		5.5
			NB5	7		15.5		5
			NB6	11.5		10		0
			NB7	0		10		15
			NB8	6		5		0
			NB9	2.5		38.5		25.5
			NB10	5		23.5		18
			NB11	18.5		2		11.5
			NB12	5		8		1
			NB13	4.5		1		3
			NB14	1		0.5		9
			NB15	21.5		10		27
			NB16	4.5		5		10
				Mean
		absolute value		Domi-Nondomi
		Height		30cm		40cm		50cm
		Unit		ms		ms		ms
		Subjects	NB1	24.8333		13.3333		16.3333
			NB2	25		12.5		3.33333
			NB3	19.75		4.16667		7.66667
			NB4	1.83333		6.66667		3.83333
			NB5	9		13.3333		13.1667
			NB6	7.5		6.5		6.66667
			NB7	2.5		7.5		7.5
			NB8	3.66667		5		0.166667
			NB9	4.33333		19.3333		14.6667
			NB10	6.16667		24		13.8333
			NB11	19.5		3		6.5
			NB12	10.8333		5.33333		2.16667
			NB13	6		2.33333		2.66667
			NB14	7.5		5.66667		5.5
			NB15	38.8333		6.33333		21.6667
			NB16	4.83333		3.33333		5
			Mean_F	11.7604		8.625		7.33333
			Mean_M	12.25		8.66667		9
			SD_F	9.89663		3.81699		5.28099
			SD_M	11.8174		8.23851		6.94079

## Sheet: PGRF
		The values of peak ground reaction force (I-vGRF1)
				Mass: 255g
				Trial: 1
		Height		30cm		40cm		50cm
		Leg		Domi	Nondomi	Domi	Nondomi	Domi	Nondomi
		Unit		BW	BW	BW	BW	BW	BW
		Subjects	NB1	1.21244	1.09685	2.19796	2.28381	2.66808	2.56504
			NB2	1.33467	1.25608	1.75253	2.01614	1.56959	1.45236
			NB3	1.04799	1.1166	2.30617	2.24239	3.03932	2.06229
			NB4	1.99067	1.26733	3.37104	2.0693	3.44586	2.76068
			NB5	2.73231	1.36755	2.5074	1.90964	3.38553	2.04858
			NB6	2.21175	1.64515	2.0095	1.31739	1.94626	2.17853
			NB7	1.16953	1.07089	2.45396	1.53582	2.57487	2.03775
			NB8	1.44554	1.44584	2.55075	2.03099	3.30294	3.12181
			NB9	1.72327	0.782945	1.8832	1.30446	3.12004	2.39343
			NB10	2.23627	1.33421	3.02438	2.8385	3.32939	3.60926
			NB11	1.24197	1.46227	1.3933	1.81757	2.61614	2.25794
			NB12	1.25851	1.27258	1.77583	1.54648	2.45717	2.73216
			NB13	2.93824	2.10841	2.63682	2.77935	2.3534	2.8871
			NB14	1.77508	1.6996	2.16501	1.66805	2.22723	1.82674
			NB15	1.62044	1.90144	1.48318	1.50949	1.5325	1.36643
			NB16	3.04331	1.84363	2.92585	2.88397	3.95991	3.84091
				Trial: 2
		Height		30cm		40cm		50cm
		Leg		Domi	Nondomi	Domi	Nondomi	Domi	Nondomi
		Unit		BW	BW	BW	BW	BW	BW
		Subjects	NB1	1.4197	1.07387	2.21892	1.41974	2.05359	2.19862
			NB2	1.29516	1.24937	1.35983	1.38686	1.83815	1.92558
			NB3	2.06186	1.15465	2.27447	2.53422	2.16172	2.07917
			NB4	2.07541	1.16946	2.84201	2.41454	2.91781	3.18927
			NB5	2.4793	1.04745	3.37747	2.00468	2.75137	1.58712
			NB6	1.63824	1.45606	2.02222	1.70379	2.44421	2.10283
			NB7	2.2314	0.948836	2.20999	1.93619	1.50626	2.13186
			NB8	1.42918	1.65301	2.50813	2.35359	1.45238	2.42859
			NB9	1.37796	1.14043	1.71097	1.68617	2.9942	2.54462
			NB10	2.56685	1.56298	3.49338	2.0496	3.75456	2.25935
			NB11	1.09697	1.26098	1.40639	1.42651	2.3409	2.63654
			NB12	1.18046	1.25544	1.84553	2.74248	1.80923	1.83834
			NB13	3.04151	2.11683	3.11825	2.52186	3.76374	2.98085
			NB14	1.5906	1.68055	1.58589	1.50884	1.49629	1.59714
			NB15	1.77317	1.89138	1.45696	1.43348	1.69272	1.29019
			NB16	2.12359	2.48403	2.74304	2.27923	2.7993	3.0368
				Trial: 3
		Height		30cm		40cm		50cm
		Leg		Domi	Nondomi	Domi	Nondomi	Domi	Nondomi
		Unit		BW	BW	BW	BW	BW	BW
		Subjects	NB1	1.36955	1.37371	1.60024	1.59918	1.80361	2.22302
			NB2	1.39407	1.32489	1.50286	1.3973	1.76079	1.80362
			NB3	1.64062	1.59687	2.79334	2.41987	2.38154	2.05525
			NB4	1.30117	1.1172	2.37973	2.36301	2.77772	2.1917
			NB5	2.26149	1.14258	2.88029	2.1797	4.18501	2.49929
			NB6	1.88947	1.56036	1.99087	2.11785	1.93214	2.66442
			NB7	1.92103	1.71932	1.34086	1.33176	1.63074	1.24468
			NB8	1.46201	1.4629	2.42588	2.03996	1.91311	2.00848
			NB9	1.18331	1.9001	2.62345	1.32511	2.41464	2.02925
			NB10	2.60631	1.78447	2.65137	1.86062	3.3128	1.88528
			NB11	1.32805	1.47846	1.46478	1.69028	1.31377	1.71903
			NB12	1.40268	1.33348	1.66878	1.27169	1.68594	1.52013
			NB13	2.78633	2.6396	2.78836	2.76334	4.08003	3.61448
			NB14	1.61566	1.64682	1.88947	1.91931	1.94306	1.29121
			NB15	1.74661	1.67015	1.78493	1.54061	2.17642	1.5674
			NB16	2.29594	2.03749	3.22833	2.5975	4.84159	3.36338
				Mean
		Height		30cm		40cm		50cm
		Leg		Domi	Nondomi	Domi	Nondomi	Domi	Nondomi
		Unit		BW	BW	BW	BW	BW	BW
		Subjects	NB1	1.33389	1.18148	2.00571	1.76758	2.17509	2.3289
			NB2	1.3413	1.27678	1.53841	1.6001	1.72284	1.72719
			NB3	1.58349	1.28937	2.458	2.39883	2.52753	2.06557
			NB4	1.78908	1.18466	2.86426	2.28228	3.04713	2.71388
			NB5	2.49103	1.18586	2.92172	2.03134	3.44063	2.045
			NB6	1.91315	1.55385	2.00753	1.71301	2.10753	2.31526
			NB7	1.77398	1.24635	2.0016	1.60126	1.90396	1.80477
			NB8	1.44558	1.52058	2.49492	2.14151	2.22281	2.51963
			NB9	1.42818	1.27449	2.07254	1.43858	2.84296	2.32243
			NB10	2.46981	1.56055	3.05638	2.24958	3.46558	2.58463
			NB11	1.22233	1.40057	1.42149	1.64479	2.09027	2.2045
			NB12	1.28055	1.28716	1.76338	1.85355	1.98411	2.03021
			NB13	2.92203	2.28828	2.84781	2.68818	3.39906	3.16081
			NB14	1.66045	1.67566	1.88012	1.69873	1.88886	1.57169
			NB15	1.71341	1.82099	1.57502	1.49452	1.80054	1.40801
			NB16	2.48761	2.12172	2.96574	2.5869	3.86693	3.4137
			Mean_F	1.70894	1.30487	2.28652	1.94199	2.39344	2.19002
			Mean_M	1.89804	1.67868	2.19781	1.95686	2.66729	2.337
			SD_F	0.382649	0.149675	0.47923	0.313535	0.584286	0.341677
			SD_M	0.640565	0.377228	0.65957	0.489098	0.828047	0.703041
				Mass: 335g
				Trial: 1
		Height		30cm		40cm		50cm
		Leg		Domi	Nondomi	Domi	Nondomi	Domi	Nondomi
		Unit		BW	BW	BW	BW	BW	BW
		Subjects	NB1	1.22885	1.03098	2.09641	1.96799	2.57502	2.86361
			NB2	1.12112	1.22509	1.97827	1.5594	2.20474	1.88651
			NB3	1.7425	1.80936	3.49908	2.94211	2.84738	2.54273
			NB4	2.88314	1.38502	4.06307	2.00961	4.11083	3.73436
			NB5	1.72892	0.504794	2.19447	1.15062	2.88657	2.26065
			NB6	2.18517	1.97594	2.71955	1.48653	2.24214	2.58199
			NB7	1.96454	1.43045	2.33507	1.8249	1.56586	2.22754
			NB8	1.64734	1.44856	1.96498	2.32004	2.27055	2.4945
			NB9	2.48648	1.42529	1.79997	1.11224	3.28632	2.4198
			NB10	2.48331	1.86863	3.53983	2.69908	3.78572	2.48396
			NB11	0.958433	1.20191	1.93582	2.34654	1.37205	2.11531
			NB12	1.29785	1.53305	1.26248	1.53091	2.30125	2.6126
			NB13	2.40893	2.52437	3.40222	3.15508	3.8743	4.13479
			NB14	1.6601	1.7966	2.13647	0.678442	1.98421	1.75486
			NB15	2.03689	1.79786	2.88382	2.15462	1.6868	1.72644
			NB16	1.84738	1.31197	3.99701	3.31532	3.96074	3.08886
				Trial: 2
		Height		30cm		40cm		50cm
		Leg		Domi	Nondomi	Domi	Nondomi	Domi	Nondomi
		Unit		BW	BW	BW	BW	BW	BW
		Subjects	NB1	1.05004	1.15534	1.24293	1.63997	2.06419	1.71656
			NB2	1.28225	1.37375	1.96162	1.80287	1.80932	1.43499
			NB3	1.60816	1.55548	1.87025	2.1152	2.44803	2.81728
			NB4	2.99266	1.87127	3.38614	2.42822	5.17274	2.2296
			NB5	2.21925	1.68329	2.44395	1.95457	2.80581	2.37464
			NB6	1.9392	1.39439	1.85376	1.83561	1.89213	2.42621
			NB7	1.87653	1.22909	1.53869	1.22811	2.17477	2.05993
			NB8	1.52003	1.42642	1.97814	2.6931	1.41081	2.11515
			NB9	2.1612	1.09077	3.49045	1.83909	3.58232	1.49985
			NB10	2.9151	1.47044	3.28618	1.66458	4.47441	2.76889
			NB11	1.01075	1.195	1.11724	1.29874	1.41455	1.56874
			NB12	1.39836	0.934832	1.98016	1.59834	1.55765	2.6319
			NB13	2.5328	2.99252	3.06827	3.14285	3.32573	3.24469
			NB14	1.01143	0.639557	1.68216	1.69653	2.12218	2.05554
			NB15	1.64002	1.69052	2.23947	0.913739	2.6771	2.08915
			NB16	2.62468	1.71936	2.28481	2.06651	3.57783	2.49432
				Trial: 3
		Height		30cm		40cm		50cm
		Leg		Domi	Nondomi	Domi	Nondomi	Domi	Nondomi
		Unit		BW	BW	BW	BW	BW	BW
		Subjects	NB1	1.21508	1.6472	1.29888	1.8273	2.37545	2.40316
			NB2	1.16287	1.12953	1.3735	1.42396	1.26238	1.32716
			NB3	1.51664	1.44306	1.51517	1.94441	0	0
			NB4	3.10709	1.76599	3.15095	2.21477	4.35046	2.00736
			NB5	1.72125	1.00834	1.65597	1.06865	2.80683	3.00269
			NB6	1.75959	1.25845	1.58848	1.74107	2.40714	2.44302
			NB7	0.912406	1.72791	1.44187	1.17304	2.35488	2.35842
			NB8	2.05712	1.83243	1.82316	2.82377	1.76577	2.73064
			NB9	2.58007	0.923763	2.19848	1.30205	2.48045	1.44374
			NB10	1.87175	1.50088	3.1683	1.95002	3.01798	2.48591
			NB11	1.19071	0.88956	1.27968	1.36959	1.35097	1.51755
			NB12	1.28852	1.45457	2.11652	1.51762	1.60824	1.5038
			NB13	2.40105	1.83931	2.92025	2.78804	3.52299	2.84338
			NB14	1.04409	0.667617	2.09053	1.82009	2.79216	1.40005
			NB15	1.15423	0.524626	1.81185	1.42868	2.08123	2.04093
			NB16	2.44163	2.05157	3.66531	1.47974	3.77977	3.13908
				Mean
		Height		30cm		40cm		50cm
		Leg		Domi	Nondomi	Domi	Nondomi	Domi	Nondomi
		Unit		BW	BW	BW	BW	BW	BW
		Subjects	NB1	1.16466	1.27784	1.54607	1.81175	2.33822	2.32778
			NB2	1.18875	1.24279	1.77113	1.59541	1.75881	1.54955
			NB3	1.62243	1.60263	2.29483	2.33391	2.64771	2.68001
			NB4	2.99429	1.67409	3.53339	2.21753	4.54468	2.65711
			NB5	1.88981	1.06547	2.09813	1.39128	2.83307	2.54599
			NB6	1.96132	1.54292	2.05393	1.68774	2.18047	2.48374
			NB7	1.92053	1.32977	1.77187	1.40869	2.03183	2.2153
			NB8	1.7415	1.56914	1.9221	2.6123	1.81571	2.44676
			NB9	2.40925	1.14661	2.4963	1.41779	3.11636	1.78779
			NB10	2.42339	1.61332	3.33144	2.10456	3.75937	2.57958
			NB11	1.0533	1.09549	1.44424	1.67162	1.37919	1.73387
			NB12	1.32825	1.30749	1.78639	1.54896	1.82238	2.24944
			NB13	2.44759	2.45207	3.13025	3.02866	3.57434	3.40762
			NB14	1.23854	1.03459	1.96972	1.39835	2.29952	1.73682
			NB15	1.61038	1.33767	2.31171	1.49901	2.14838	1.95218
			NB16	2.30457	1.6943	3.31571	2.28719	3.77278	2.90742
			Mean_F	1.81041	1.41308	2.12393	1.88233	2.51881	2.36328
			Mean_M	1.85191	1.46019	2.47322	1.86952	2.73404	2.29434
			SD_F	0.571507	0.213919	0.614632	0.453524	0.900451	0.363872
			SD_M	0.602793	0.464893	0.725915	0.570532	0.939688	0.620745
				Mass: 415g
				Trial: 1
		Height		30cm		40cm		50cm
		Leg		Domi	Nondomi	Domi	Nondomi	Domi	Nondomi
		Unit		BW	BW	BW	BW	BW	BW
		Subjects	NB1	0.943173	0.916219	1.31419	1.19609	2.46534	2.26796
			NB2	1.17761	0.765561	2.14361	1.60675	1.67011	2.1811
			NB3	1.63797	1.08239	2.70271	2.63186	3.45835	2.59496
			NB4	2.65332	1.63225	3.15109	1.734	3.54222	3.79385
			NB5	2.06147	1.62324	2.56818	1.82048	2.31601	1.59441
			NB6	1.76575	1.53555	1.94848	2.07034	2.18863	2.37805
			NB7	1.45862	1.12617	2.16652	1.72502	3.0022	2.91129
			NB8	0.965949	1.21072	2.50911	2.29925	2.65635	2.90543
			NB9	2.08572	1.78193	2.47302	1.2559	3.00263	2.47033
			NB10	2.04168	2.0365	3.91362	2.03451	3.46149	2.85971
			NB11	0.880902	1.24524	1.46539	1.78164	2.43788	2.91152
			NB12	1.13779	1.35888	1.60891	1.54475	1.7732	1.65993
			NB13	2.20894	1.79393	2.42536	3.05022	3.05414	3.5553
			NB14	0.793114	0.801716	2.27749	1.51559	2.42549	2.16187
			NB15	1.18347	1.22912	1.43129	0.454899	2.25878	1.43786
			NB16	1.99904	1.60172	3.26083	2.81863	3.95948	3.64128
				Trial: 2
		Height		30cm		40cm		50cm
		Leg		Domi	Nondomi	Domi	Nondomi	Domi	Nondomi
		Unit		BW	BW	BW	BW	BW	BW
		Subjects	NB1	0.975847	1.00688	2.28077	2.45071	1.74715	1.8598
			NB2	1.0825	1.17533	0.96436	0.954901	1.53167	1.49003
			NB3	0.716368	1.04333	2.59938	2.89705	3.04638	1.6525
			NB4	2.57839	1.72551	2.77847	2.44443	3.00354	2.82289
			NB5	0.909391	0.636571	2.52608	2.16774	2.4442	1.49355
			NB6	2.24495	1.81327	1.90942	1.99838	2.38575	2.39948
			NB7	1.2391	1.31425	1.40377	1.01053	1.55166	1.82122
			NB8	1.15426	1.50406	2.03335	1.73052	1.98106	2.24077
			NB9	2.74069	1.64525	1.52854	1.223	3.13546	2.03257
			NB10	2.5438	0.790794	3.48428	2.13375	3.8325	2.4338
			NB11	1.12012	1.24399	1.57617	1.44613	1.48598	1.8145
			NB12	1.9885	1.60219	1.36289	1.3775	1.68815	1.68541
			NB13	2.16345	2.29118	2.46568	3.11791	3.2774	3.22438
			NB14	1.47834	1.66156	1.70125	1.43893	1.67816	1.89303
			NB15	1.14419	0.639045	1.82113	1.68522	2.61845	1.39865
			NB16	1.65026	1.78891	2.59872	2.09194	3.19473	2.19498
				Trial: 3
		Height		30cm		40cm		50cm
		Leg		Domi	Nondomi	Domi	Nondomi	Domi	Nondomi
		Unit		BW	BW	BW	BW	BW	BW
		Subjects	NB1	1.63576	1.91381	2.10397	1.67635	1.78268	2.78451
			NB2	1.10334	0.639682	1.36878	1.40012	1.38904	1.34681
			NB3	3.21569	2.34157	1.57928	1.50501	1.76011	1.55998
			NB4	2.89552	1.80294	2.79985	3.78289	3.43001	2.36265
			NB5	2.12453	1.3791	3.04887	2.18609	3.31123	2.26315
			NB6	1.88392	1.69002	2.12481	1.74802	2.1959	2.58776
			NB7	1.0155	1.14567	2.59008	1.76328	1.89286	3.28293
			NB8	0.754249	1.5502	2.6209	1.98838	1.75862	2.00722
			NB9	1.94901	1.68423	3.27797	1.09938	3.20897	1.3693
			NB10	2.02113	1.71491	3.54197	1.98237	3.24321	2.25382
			NB11	1.21605	1.37602	1.25398	1.51361	1.48538	1.78599
			NB12	1.12202	0.969221	1.65824	1.47859	1.77131	1.60514
			NB13	1.86973	2.66876	2.40009	3.19881	2.80318	2.56613
			NB14	1.59154	1.71184	1.52117	1.60571	1.47963	1.57652
			NB15	1.55587	1.56969	1.3234	0.711619	2.50469	1.61263
			NB16	2.25899	1.94026	2.60148	1.99632	3.43282	2.42283
				Mean
		Height		30cm		40cm		50cm
		Leg		Domi	Nondomi	Domi	Nondomi	Domi	Nondomi
		Unit		BW	BW	BW	BW	BW	BW
		Subjects	NB1	1.18493	1.27897	1.89965	1.77438	1.99839	2.30409
			NB2	1.12115	0.860191	1.49225	1.32059	1.53027	1.67265
			NB3	1.17717	1.06286	2.29379	2.34464	2.75494	1.93581
			NB4	2.70908	1.72023	2.9098	2.65377	3.32525	2.99313
			NB5	1.69846	1.21297	2.71438	2.0581	2.69048	1.7837
			NB6	2.00535	1.67441	1.99424	1.93891	2.25676	2.4551
			NB7	1.34886	1.22021	2.3783	1.74415	2.44753	3.09711
			NB8	0.958152	1.42166	2.38779	2.00605	2.13201	2.38447
			NB9	2.25847	1.7038	2.42651	1.19276	3.11569	1.9574
			NB10	2.2022	1.51407	3.64662	2.05021	3.5124	2.51577
			NB11	1.07236	1.28842	1.43185	1.58046	1.80308	2.17067
			NB12	1.4161	1.3101	1.54335	1.46695	1.74422	1.65016
			NB13	2.08071	2.25129	2.43037	3.12231	3.04491	3.11527
			NB14	1.28767	1.39171	1.8333	1.52008	1.8611	1.87714
			NB15	1.29451	1.14595	1.52527	0.950579	2.46064	1.48305
			NB16	1.96943	1.77696	2.82034	2.3023	3.52901	2.75303
			Mean_F	1.52539	1.30644	2.25877	1.98008	2.39195	2.32826
			Mean_M	1.69768	1.54779	2.2072	1.77321	2.63388	2.19031
			SD_F	0.587359	0.291621	0.455142	0.401449	0.544879	0.525548
			SD_M	0.476679	0.35507	0.773903	0.695436	0.763738	0.563512
				Mean
		absolute value		Domi-Nondomi
		Height		30cm		40cm		50cm
		Unit		ms		ms		ms
		Subjects	NB1	24.8333		13.3333		16.3333
			NB2	25		12.5		3.33333
			NB3	19.75		4.16667		7.66667
			NB4	1.83333		6.66667		3.83333
			NB5	9		13.3333		13.1667
			NB6	7.5		6.5		6.66667
			NB7	2.5		7.5		7.5
			NB8	3.66667		5		0.166667
			NB9	4.33333		19.3333		14.6667
			NB10	6.16667		24		13.8333
			NB11	19.5		3		6.5
			NB12	10.8333		5.33333		2.16667
			NB13	6		2.33333		2.66667
			NB14	7.5		5.66667		5.5
			NB15	38.8333		6.33333		21.6667
			NB16	4.83333		3.33333		5
			Mean_F	11.7604		8.625		7.33333
			Mean_M	12.25		8.66667		9
			SD_F	9.89663		3.81699		5.28099
			SD_M	11.8174		8.23851		6.94079

## Sheet: LR
		The values of loading rate (LR_Peak I-vGRF1)
				Mass: 255g
				Trial: 1
		Height		30cm		40cm		50cm
		Leg		Domi(I-vGRF1/(t2-t1))	Nondomi(I-vGRF1/(t2-t1))	Domi(I-vGRF1/(t2-t1))	Nondomi(I-vGRF1/(t2-t1))	Domi(I-vGRF1/(t2-t1))	Nondomi(I-vGRF1/(t2-t1))
		Unit		BW/sec	BW/sec	BW/sec	BW/sec	BW/sec	BW/sec
		Subjects	NB1	7.7472	7.89102	43.524	49.6481	52.3153	56.3746
			NB2	25.9158	9.96887	28.4965	34.464	6.62273	6.15406
			NB3	14.5554	17.8655	38.4362	44.8478	71.5134	38.911
			NB4	49.7667	46.9381	68.1017	48.6893	70.3237	52.5844
			NB5	61.4003	25.0926	43.231	31.8273	76.9438	40.9716
			NB6	30.298	27.6495	31.6457	10.2123	27.0313	27.4029
			NB7	26.2816	48.677	41.5925	18.1754	42.211	31.8399
			NB8	26.5237	27.28	39.2424	27.8218	60.0534	64.3673
			NB9	28.4838	8.41876	26.9029	6.4418	47.6342	36.2641
			NB10	37.9029	15.6966	51.2606	43.6693	62.2315	58.2139
			NB11	7.03668	7.90415	17.749	24.397	41.526	32.2563
			NB12	5.25473	4.54492	25.369	20.8984	36.6742	41.085
			NB13	90.4075	86.0576	62.0429	63.893	40.229	49.7775
			NB14	11.8734	10.0272	39.725	25.8613	42.0232	26.6677
			NB15	9.12924	13.0236	7.30632	9.99661	32.957	18.9781
			NB16	70.7747	31.2479	57.3696	47.2781	95.4195	81.7216
				Trial: 2
		Height		30cm		40cm		50cm
		Leg		Domi(I-vGRF1/(t2-t1))	Nondomi(I-vGRF1/(t2-t1))	Domi(I-vGRF1/(t2-t1))	Nondomi(I-vGRF1/(t2-t1))	Domi(I-vGRF1/(t2-t1))	Nondomi(I-vGRF1/(t2-t1))
		Unit		BW/sec	BW/sec	BW/sec	BW/sec	BW/sec	BW/sec
		Subjects	NB1	24.6904	19.0065	39.6236	21.5113	41.0719	44.4166
			NB2	4.48151	4.37607	4.77973	4.6075	31.6923	31.5669
			NB3	37.4884	13.9958	45.039	56.316	36.3314	38.8629
			NB4	38.081	31.1856	63.8655	53.0668	52.1038	62.5347
			NB5	50.0869	22.5259	69.6386	40.9118	56.1505	26.452
			NB6	23.7426	19.2855	21.3992	16.8692	35.1685	28.2259
			NB7	35.1401	13.7512	37.1426	30.4911	20.0835	39.1168
			NB8	21.9875	26.2382	42.5107	40.5791	19.3651	40.8167
			NB9	17.5536	17.8193	25.3477	24.6157	49.4909	44.6424
			NB10	55.8011	24.6139	67.1804	32.7936	69.5289	34.2326
			NB11	15.5598	16.9259	6.10149	6.51376	34.425	39.6472
			NB12	4.60217	4.47571	25.8116	42.8513	23.4965	25.5325
			NB13	62.7116	66.1509	73.3707	55.4255	90.6926	57.3241
			NB14	7.46761	7.96471	7.24151	7.01788	7.15928	7.84834
			NB15	9.716	10.4208	7.30307	6.50103	30.7766	18.4313
			NB16	35.9931	38.8129	57.1467	37.6733	60.8543	57.8437
				Trial: 3
		Height		30cm		40cm		50cm
		Leg		Domi(I-vGRF1/(t2-t1))	Nondomi(I-vGRF1/(t2-t1))	Domi(I-vGRF1/(t2-t1))	Nondomi(I-vGRF1/(t2-t1))	Domi(I-vGRF1/(t2-t1))	Nondomi(I-vGRF1/(t2-t1))
		Unit		BW/sec	BW/sec	BW/sec	BW/sec	BW/sec	BW/sec
		Subjects	NB1	18.2606	18.3161	24.0637	26.4328	26.7201	49.4005
			NB2	4.8574	4.97144	5.31046	4.94619	26.0858	27.9631
			NB3	27.3437	31.3112	62.0743	48.8863	41.4181	35.4353
			NB4	30.9803	21.4847	44.069	40.0511	56.6881	36.8353
			NB5	46.1528	24.5715	57.6058	37.2598	93.0002	52.6167
			NB6	21.3499	22.2908	24.7313	32.3337	25.5912	38.337
			NB7	27.4432	23.8794	92.4733	15.8543	28.3607	36.6083
			NB8	7.90273	7.74022	40.0972	35.1717	25.6793	31.8806
			NB9	14.7914	28.7894	42.3138	17.5512	37.1482	28.7837
			NB10	45.7247	24.9576	46.9269	26.5803	56.1491	27.1263
			NB11	6.55825	8.42426	19.2735	20.9973	16.2193	21.623
			NB12	6.49388	6.13092	19.0717	15.2298	22.938	18.3148
			NB13	70.5399	72.3179	61.2825	63.525	111.782	107.895
			NB14	7.4799	8.69035	27.7863	33.672	33.2147	14.9272
			NB15	6.83606	6.37463	10.3775	8.51164	44.4166	28.7596
			NB16	44.1526	31.589	61.4919	42.582	110.036	65.9487
				Mean
		Height		30cm		40cm		50cm
		Leg		Domi(I-vGRF1/(t2-t1))	Nondomi(I-vGRF1/(t2-t1))	Domi(I-vGRF1/(t2-t1))	Nondomi(I-vGRF1/(t2-t1))	Domi(I-vGRF1/(t2-t1))	Nondomi(I-vGRF1/(t2-t1))
		Unit		BW/sec	BW/sec	BW/sec	BW/sec	BW/sec	BW/sec
		Subjects	NB1	16.8994	15.0712	35.7371	32.5307	40.0358	50.0639
			NB2	11.7516	6.43879	12.8622	14.6726	21.4669	21.8947
			NB3	26.4625	21.0575	48.5165	50.0167	49.7543	37.7364
			NB4	39.6093	33.2028	58.6787	47.2691	59.7052	50.6514
			NB5	52.5466	24.0633	56.8251	36.6663	75.3648	40.0134
			NB6	25.1302	23.0753	25.9254	19.8051	29.2637	31.3219
			NB7	29.6216	28.7692	57.0695	21.5069	30.2184	35.855
			NB8	18.8046	20.4195	40.6167	34.5242	35.0326	45.6882
			NB9	20.2762	18.3425	31.5214	16.2029	44.7578	36.5634
			NB10	46.4762	21.756	55.1227	34.3478	62.6365	39.8576
			NB11	9.71826	11.0848	14.3747	17.3027	30.7234	31.1755
			NB12	5.45026	5.05052	23.4175	26.3265	27.7029	28.3108
			NB13	74.553	74.8421	65.5654	60.9479	80.9011	71.6655
			NB14	8.94031	8.89407	24.9176	22.1837	27.4657	16.4811
			NB15	8.56043	9.93966	8.32896	8.33643	36.0501	22.0564
			NB16	50.3068	33.8833	58.6694	42.5111	88.7699	68.5047
			Mean_F	27.6032	21.5122	42.0289	32.1239	42.6052	39.1531
			Mean_M	28.0352	22.9741	35.2397	28.5199	49.8759	39.3269
			SD_F	13.2075	8.17995	16.5445	12.7901	17.9639	9.75976
			SD_M	25.7728	22.8754	21.6584	16.9502	24.542	20.3997
				Mass: 335g
				Trial: 1
		Height		30cm		40cm		50cm
		Leg		Domi(I-vGRF1/(t2-t1))	Nondomi(I-vGRF1/(t2-t1))	Domi(I-vGRF1/(t2-t1))	Nondomi(I-vGRF1/(t2-t1))	Domi(I-vGRF1/(t2-t1))	Nondomi(I-vGRF1/(t2-t1))
		Unit		BW/sec	BW/sec	BW/sec	BW/sec	BW/sec	BW/sec
		Subjects	NB1	28.2495	14.4194	34.6514	35.4592	44.783	75.3582
			NB2	3.62822	3.99051	30.2026	23.1023	38.0127	30.9263
			NB3	33.1905	36.1872	78.631	60.0431	57.5228	46.2315
			NB4	78.99	37.9458	91.3049	91.3461	104.072	87.8672
			NB5	28.3429	23.4788	40.2656	13.302	58.3145	36.7585
			NB6	32.8597	38.3678	67.9886	49.5509	38.0024	47.3759
			NB7	26.3697	18.4574	38.9178	27.0356	97.866	44.5509
			NB8	9.95375	9.46774	33.0249	42.1826	32.6697	42.6411
			NB9	39.468	23.5585	27.9065	14.8299	62.006	43.9963
			NB10	48.2196	29.8981	63.2112	41.8462	73.5091	38.8119
			NB11	18.6103	17.2936	26.7009	33.7632	18.4168	26.4414
			NB12	6.97768	8.91311	15.2106	20.8287	35.4039	42.1388
			NB13	92.6512	73.17	189.012	170.545	138.368	159.03
			NB14	7.66792	7.84542	45.4568	22.6147	32.7968	24.7164
			NB15	11.6062	10.5446	54.4117	40.2733	28.5898	26.9757
			NB16	39.3059	24.0728	115.855	68.357	79.2147	56.1612
				Trial: 2
		Height		30cm		40cm		50cm
		Leg		Domi(I-vGRF1/(t2-t1))	Nondomi(I-vGRF1/(t2-t1))	Domi(I-vGRF1/(t2-t1))	Nondomi(I-vGRF1/(t2-t1))	Domi(I-vGRF1/(t2-t1))	Nondomi(I-vGRF1/(t2-t1))
		Unit		BW/sec	BW/sec	BW/sec	BW/sec	BW/sec	BW/sec
		Subjects	NB1	11.4135	15.7189	17.3836	43.157	38.2258	31.7881
			NB2	4.41393	4.74526	32.6937	29.315	26.8048	20.9488
			NB3	25.5263	34.1864	30.4106	37.1087	36.0005	68.7141
			NB4	106.881	76.3784	75.2475	54.5667	116.241	56.4455
			NB5	40.3501	20.9105	44.4355	35.8636	61.6661	46.5616
			NB6	23.6488	12.7926	32.5222	33.3747	25.5693	38.8194
			NB7	31.2754	16.7224	21.8254	13.9558	43.0648	32.1864
			NB8	9.7438	7.52728	28.4625	50.8132	24.1165	38.8101
			NB9	26.5178	14.2584	58.1742	28.962	72.37	19.7349
			NB10	49.4085	19.6059	62.0034	20.2997	88.6021	47.3314
			NB11	14.864	13.9766	16.1918	16.3363	22.4532	27.7654
			NB12	17.7008	10.6231	25.0653	21.4542	20.4954	35.8082
			NB13	136.908	112.925	87.665	99.7731	151.169	147.486
			NB14	24.0816	9.47492	7.84223	9.53106	44.2122	35.4404
			NB15	9.8205	9.82861	37.016	11.1432	41.1862	29.8451
			NB16	61.7572	41.4304	48.6131	32.8017	80.4006	37.5086
				Trial: 3
		Height		30cm		40cm		50cm
		Leg		Domi(I-vGRF1/(t2-t1))	Nondomi(I-vGRF1/(t2-t1))	Domi(I-vGRF1/(t2-t1))	Nondomi(I-vGRF1/(t2-t1))	Domi(I-vGRF1/(t2-t1))	Nondomi(I-vGRF1/(t2-t1))
		Unit		BW/sec	BW/sec	BW/sec	BW/sec	BW/sec	BW/sec
		Subjects	NB1	15.3807	34.6778	19.2426	39.7238	38.6252	57.2181
			NB2	3.93527	4.22256	6.05067	6.78076	18.429	19.6617
			NB3	25.9255	18.1517	22.4469	38.8882	#DIV/0!	#DIV/0!
			NB4	90.0606	67.9225	79.771	59.8585	88.7848	33.7372
			NB5	23.2601	10.5035	33.1193	15.95	63.0749	56.125
			NB6	22.5589	15.8295	23.0215	23.8503	34.8861	41.4071
			NB7	-608.271	30.8555	144.187	782.03	42.4302	37.1404
			NB8	30.7033	26.9474	24.6374	48.2696	25.5909	57.4871
			NB9	35.8343	11.7677	28.7383	15.5006	38.4566	17.6066
			NB10	31.9957	18.0829	53.2487	25.6581	56.4109	36.2906
			NB11	12.4681	11.7047	20.8078	17.0135	27.0194	17.3434
			NB12	5.70143	7.61557	29.1934	18.9703	19.3764	19.4039
			NB13	67.6351	114.957	135.826	150.705	117.433	67.6996
			NB14	21.9809	11.5106	39.8196	30.8489	50.3092	17.1786
			NB15	14.076	13.452	7.77618	7.27065	28.906	28.7455
			NB16	55.4917	54.7086	66.6419	31.4839	79.5741	59.2279
				Mean
		Height		30cm		40cm		50cm
		Leg		Domi(I-vGRF1/(t2-t1))	Nondomi(I-vGRF1/(t2-t1))	Domi(I-vGRF1/(t2-t1))	Nondomi(I-vGRF1/(t2-t1))	Domi(I-vGRF1/(t2-t1))	Nondomi(I-vGRF1/(t2-t1))
		Unit		BW/sec	BW/sec	BW/sec	BW/sec	BW/sec	BW/sec
		Subjects	NB1	18.3479	21.6054	23.7592	39.4467	40.5447	54.7881
			NB2	3.99247	4.31944	22.9823	19.7327	27.7488	23.8456
			NB3	28.2141	29.5085	43.8295	45.3467	46.7616	57.4728
			NB4	91.9771	60.7489	82.1078	68.5905	103.033	59.35
			NB5	30.651	18.2976	39.2735	21.7052	61.0185	46.4817
			NB6	26.3558	22.3299	41.1774	35.592	32.8193	42.5341
			NB7	28.8225	17.5899	68.3099	274.34	61.1203	37.9592
			NB8	16.8003	14.6475	28.7083	47.0885	27.459	46.3128
			NB9	33.94	16.5282	38.273	19.7642	57.6108	27.1126
			NB10	43.2079	22.5289	59.4878	29.268	72.8407	40.8113
			NB11	15.3142	14.325	21.2335	22.371	22.6298	23.8501
			NB12	10.1266	9.05059	23.1564	20.4177	25.0919	32.4503
			NB13	99.0647	100.351	137.501	140.341	135.657	124.739
			NB14	17.9101	9.61032	31.0395	20.9982	42.4394	25.7785
			NB15	11.8342	11.2751	33.068	19.5624	32.894	28.5221
			NB16	52.1849	40.0706	77.0368	44.2142	79.7298	50.9659
			Mean_F	30.6452	23.6309	43.7685	68.9803	50.0631	46.093
			Mean_M	35.4479	27.9674	52.5995	39.6171	58.6117	44.2787
			SD_F	26.3018	16.6333	21.2413	84.3953	25.2297	11.6792
			SD_M	30.0034	30.9512	39.1976	41.5461	37.6575	33.7491
				Mass: 415g
				Trial: 1
		Height		30cm		40cm		50cm
		Leg		Domi(I-vGRF1/(t2-t1))	Nondomi(I-vGRF1/(t2-t1))	Domi(I-vGRF1/(t2-t1))	Nondomi(I-vGRF1/(t2-t1))	Domi(I-vGRF1/(t2-t1))	Nondomi(I-vGRF1/(t2-t1))
		Unit		BW/sec	BW/sec	BW/sec	BW/sec	BW/sec	BW/sec
		Subjects	NB1	21.4357	20.3604	37.5484	19.7701	50.8317	41.2356
			NB2	20.3036	13.6707	38.9747	25.5039	24.3812	38.6036
			NB3	12.2694	7.19197	48.6975	56.5992	71.3061	45.5255
			NB4	76.9078	61.5942	52.9594	31.8166	79.6004	88.229
			NB5	29.8763	21.9357	48.0034	33.0997	35.9071	19.444
			NB6	23.0817	22.0943	28.0357	34.7957	34.4666	37.1571
			NB7	22.791	16.4405	31.1729	23.6304	58.2951	53.4182
			NB8	15.4552	20.8746	41.8185	38.6429	48.2973	55.3415
			NB9	28.5715	27.4143	36.6373	17.3227	54.1014	43.7227
			NB10	28.1611	25.9427	79.8697	31.5428	61.2654	43.0031
			NB11	13.6574	14.5642	16.5581	21.5956	35.8511	44.7927
			NB12	7.00178	7.46635	18.283	18.8384	21.6244	21.2812
			NB13	49.6391	46.5956	50.5283	55.4585	74.4913	76.458
			NB14	14.5525	10.4799	37.3358	24.4451	39.4389	34.3153
			NB15	21.1334	15.4606	32.9032	22.745	44.7283	21.9521
			NB16	39.1969	28.3489	76.7254	58.7214	79.9896	61.198
				Trial: 2
		Height		30cm		40cm		50cm
		Leg		Domi(I-vGRF1/(t2-t1))	Nondomi(I-vGRF1/(t2-t1))	Domi(I-vGRF1/(t2-t1))	Nondomi(I-vGRF1/(t2-t1))	Domi(I-vGRF1/(t2-t1))	Nondomi(I-vGRF1/(t2-t1))
		Unit		BW/sec	BW/sec	BW/sec	BW/sec	BW/sec	BW/sec
		Subjects	NB1	23.5144	12.4306	38.6572	56.3381	25.8837	45.921
			NB2	6.68211	7.05903	60.2725	33.5053	20.839	21.9123
			NB3	44.773	130.416	42.6128	57.9411	60.3243	23.4397
			NB4	62.1298	80.2561	56.1308	49.3824	55.1108	55.3508
			NB5	43.3043	53.0476	47.2164	34.9635	43.2601	19.2716
			NB6	30.7528	37.0055	26.3369	33.5863	35.3444	37.2013
			NB7	13.7678	15.1063	561.508	101.053	77.5829	1214.14
			NB8	15.9208	25.9321	29.6839	23.7058	32.2124	35.5678
			NB9	34.2586	23.8443	20.9389	16.527	58.6068	33.3208
			NB10	42.753	15.0627	59.5603	35.2686	70.3211	36.3254
			NB11	13.9145	13.5216	19.7022	19.154	19.051	22.9683
			NB12	9.14253	7.13671	15.4874	17.4368	21.5051	20.8075
			NB13	63.631	50.9152	38.8295	50.6978	75.3426	70.0952
			NB14	6.00952	6.76807	24.3035	20.854	22.6778	26.1107
			NB15	11.6754	36.5168	24.6099	29.0555	42.2331	21.6846
			NB16	31.1369	25.9262	60.4354	41.0185	62.6417	33.7689
				Trial: 3
		Height		30cm		40cm		50cm
		Leg		Domi(I-vGRF1/(t2-t1))	Nondomi(I-vGRF1/(t2-t1))	Domi(I-vGRF1/(t2-t1))	Nondomi(I-vGRF1/(t2-t1))	Domi(I-vGRF1/(t2-t1))	Nondomi(I-vGRF1/(t2-t1))
		Unit		BW/sec	BW/sec	BW/sec	BW/sec	BW/sec	BW/sec
		Subjects	NB1	22.8778	41.1573	35.9653	27.2577	25.8359	74.2537
			NB2	15.5401	106.614	18.8797	19.5821	17.6948	18.7056
			NB3	67.6986	42.9645	25.068	29.51	30.8791	25.5735
			NB4	60.3234	97.4564	56.5626	76.4221	67.255	47.7303
			NB5	43.3577	28.7312	51.6758	35.5461	74.4097	43.9447
			NB6	18.2905	24.8533	30.1391	26.286	31.8246	39.8116
			NB7	203.1	-763.78	42.8113	26.3176	29.3467	66.9986
			NB8	7.98147	20.9487	40.3215	28.8171	24.2568	29.7365
			NB9	30.4533	25.7134	59.0625	16.0493	62.3101	21.2294
			NB10	30.6232	29.0663	60.0334	26.971	54.9697	32.9025
			NB11	6.87036	7.24223	17.914	20.8774	22.6775	23.4999
			NB12	17.0003	17.1544	21.1241	17.2934	22.5645	20.7115
			NB13	39.3627	47.2347	50.0018	59.7909	57.7974	54.5985
			NB14	7.01118	7.72839	6.9144	7.05807	6.91418	7.26509
			NB15	6.03051	7.26708	26.7353	36.4933	38.5338	19.7868
			NB16	60.2397	44.0968	50.5142	36.6297	79.833	42.5057
				Mean
		Height		30cm		40cm		50cm
		Leg		Domi(I-vGRF1/(t2-t1))	Nondomi(I-vGRF1/(t2-t1))	Domi(I-vGRF1/(t2-t1))	Nondomi(I-vGRF1/(t2-t1))	Domi(I-vGRF1/(t2-t1))	Nondomi(I-vGRF1/(t2-t1))
		Unit		BW/sec	BW/sec	BW/sec	BW/sec	BW/sec	BW/sec
		Subjects	NB1	22.6093	24.6494	37.3903	34.4553	34.1838	53.8034
			NB2	14.1753	42.4478	39.3756	26.1971	20.9717	26.4072
			NB3	28.5212	68.804	38.7928	48.0168	54.1698	31.5129
			NB4	66.4537	79.7689	55.2176	52.5403	67.3221	63.77
			NB5	38.8461	34.5715	48.9652	34.5364	51.1923	27.5534
			NB6	26.9173	29.5499	28.1706	31.556	33.8785	38.0567
			NB7	18.2794	15.7734	36.9921	24.974	43.8209	60.2084
			NB8	13.1192	22.5851	37.2746	30.3886	34.9222	40.2153
			NB9	31.0945	25.6573	38.8796	16.633	58.3394	32.7577
			NB10	33.8458	23.3572	66.4878	31.2608	62.1854	37.4103
			NB11	11.4808	11.776	18.0581	20.5423	25.8599	30.4203
			NB12	11.0482	10.5858	18.2982	17.8562	21.898	20.9334
			NB13	50.8776	48.2485	46.4532	55.3157	69.2104	67.0506
			NB14	9.19108	8.32547	22.8513	17.4524	23.0103	22.5637
			NB15	12.9464	19.7482	28.0828	29.4312	41.8317	21.1412
			NB16	43.5245	32.7907	62.5583	45.4565	74.1548	45.8242
			Mean_F	28.6152	39.7687	40.2724	35.3331	42.5577	42.6909
			Mean_M	25.5011	22.5611	37.7087	29.2435	47.0612	34.7627
			SD_F	17.4473	22.9326	8.24989	9.91292	14.6091	14.7432
			SD_M	16.47	13.3363	19.2721	14.3933	21.6104	15.6769
				Mean
		absolute value		Domi-Nondomi
		Height		30cm		40cm		50cm
		Unit		ms		ms		ms
		Subjects	NB1	24.8333		13.3333		16.3333
			NB2	25		12.5		3.33333
			NB3	19.75		4.16667		7.66667
			NB4	1.83333		6.66667		3.83333
			NB5	9		13.3333		13.1667
			NB6	7.5		6.5		6.66667
			NB7	2.5		7.5		7.5
			NB8	3.66667		5		0.166667
			NB9	4.33333		19.3333		14.6667
			NB10	6.16667		24		13.8333
			NB11	19.5		3		6.5
			NB12	10.8333		5.33333		2.16667
			NB13	6		2.33333		2.66667
			NB14	7.5		5.66667		5.5
			NB15	38.8333		6.33333		21.6667
			NB16	4.83333		3.33333		5
			Mean_F	11.7604		8.625		7.33333
			Mean_M	12.25		8.66667		9
			SD_F	9.89663		3.81699		5.28099
			SD_M	11.8174		8.23851		6.94079

## Sheet: GCT & GCT_abs
		The values of ground contact time (T = t3-t1)
				Mass: 255g
				Trial: 1
		Height		30cm		40cm		50cm
		Leg		Domi(t3-t1))	Nondomi(t3-t1))	Domi(t3-t1))	Nondomi(t3-t1))	Domi(t3-t1))	Nondomi(t3-t1))
		Unit		sec	sec	sec	sec	sec	sec
		Subjects	NB1	0.5305	0.5095	0.4745	0.473	0.5175	0.5235
			NB2	0.547	0.532	0.6975	0.6915	0.6355	0.6355
			NB3	0.5975	0.5925	0.4665	0.4565	0.5395	0.5425
			NB4	0.474	0.457	0.485	0.4715	0.52	0.502
			NB5	0.418	0.404	0.453	0.451	0.45	0.453
			NB6	0.37	0.3475	0.3945	0.374	0.3965	0.403
			NB7	0.4795	0.4835	0.4745	0.485	0.5105	0.5105
			NB8	0.3805	0.3885	0.416	0.414	0.4845	0.497
			NB9	0.5715	0.5635	0.5365	0.527	0.4995	0.492
			NB10	0.5105	0.5075	0.5055	0.509	0.522	0.5375
			NB11	0.482	0.4795	0.5445	0.542	0.478	0.4875
			NB12	0.5415	0.546	0.5415	0.5425	0.59	0.5915
			NB13	0.274	0.2645	0.3505	0.3545	0.401	0.3885
			NB14	0.399	0.3925	0.405	0.41	0.4505	0.453
			NB15	0.46	0.4525	0.504	0.491	0.6195	0.621
			NB16	0.2995	0.313	0.3485	0.3365	0.3815	0.401
				Trial: 2
		Height		30cm		40cm		50cm
		Leg		Domi(t3-t1))	Nondomi(t3-t1))	Domi(t3-t1))	Nondomi(t3-t1))	Domi(t3-t1))	Nondomi(t3-t1))
		Unit		sec	sec	sec	sec	sec	sec
		Subjects	NB1	0.5555	0.5605	0.524	0.5235	0.5225	0.5295
			NB2	0.6355	0.621	0.6425	0.645	0.616	0.6125
			NB3	0.591	0.5935	0.545	0.5365	0.581	0.5835
			NB4	0.559	0.5295	0.5115	0.5025	0.5325	0.536
			NB5	0.4445	0.4265	0.442	0.4285	0.46	0.4535
			NB6	0.358	0.341	-0.2335	-0.253	0.3605	0.3415
			NB7	0.5145	0.524	0.4865	0.489	0.4805	0.4805
			NB8	0.3645	0.361	0.3715	0.37	0.448	0.453
			NB9	0.536	0.5175	0.5825	0.574	0.592	0.5905
			NB10	0.5485	0.55	0.532	0.5175	0.572	0.57
			NB11	0.478	0.466	0.513	0.5155	0.547	0.545
			NB12	0.5205	0.5155	0.5595	0.5485	0.55	0.548
			NB13	0.2765	0.2585	0.3395	0.3305	0.3315	0.329
			NB14	0.4075	0.4045	0.423	0.4085	0.458	0.447
			NB15	0.517	0.515	0.5725	0.58	0.597	0.607
			NB16	0.351	0.3565	0.3185	0.3165	0.4235	0.423
				Trial: 3
		Height		30cm		40cm		50cm
		Leg		Domi(t3-t1))	Nondomi(t3-t1))	Domi(t3-t1))	Nondomi(t3-t1))	Domi(t3-t1))	Nondomi(t3-t1))
		Unit		sec	sec	sec	sec	sec	sec
		Subjects	NB1	0.505	0.4905	0.535	0.5385	0.5345	0.5325
			NB2	0.6255	0.616	0.6275	0.6185	0.6275	0.617
			NB3	0.627	0.6165	0.5225	0.5145	0.5835	0.5885
			NB4	0.529	0.5265	0.5015	0.498	0.513	0.508
			NB5	0.456	0.45	0.4235	0.419	0.408	0.4055
			NB6	0.3535	0.3345	0.292	0.274	0.385	0.377
			NB7	0.447	0.4555	0.4815	0.4925	0.5135	0.53
			NB8	0.361	0.3755	0.356	0.3655	0.419	0.42
			NB9	0.562	0.5615	0.564	0.566	0.619	0.612
			NB10	0.5575	0.558	0.4915	0.496	0.549	0.539
			NB11	0.445	0.4395	0.4815	0.4825	0.4835	0.4795
			NB12	0.547	0.5495	0.5815	0.5865	0.5275	0.528
			NB13	0.278	0.2735	0.3425	0.3405	0.3335	0.3255
			NB14	0.4225	0.404	0.3705	0.368	0.4555	0.4575
			NB15	0.586	0.5725	0.493	0.501	0.5875	0.5885
			NB16	0.3375	0.3455	0.294	0.3045	0.398	0.3905
				Mean
		Height		30cm		40cm		50cm
		Leg		Domi(t3-t1))	Nondomi(t3-t1))	Domi(t3-t1))	Nondomi(t3-t1))	Domi(t3-t1))	Nondomi(t3-t1))
		Unit		sec	sec	sec	sec	sec	sec
		Subjects	NB1	0.530333	0.520167	0.511167	0.511667	0.524833	0.5285
			NB2	0.602667	0.589667	0.655833	0.651667	0.626333	0.621667
			NB3	0.605167	0.600833	0.511333	0.5025	0.568	0.5715
			NB4	0.520667	0.504333	0.499333	0.490667	0.521833	0.515333
			NB5	0.4395	0.426833	0.4395	0.432833	0.439333	0.437333
			NB6	0.3605	0.341	0.151	0.131667	0.380667	0.373833
			NB7	0.480333	0.487667	0.480833	0.488833	0.5015	0.507
			NB8	0.368667	0.375	0.381167	0.383167	0.4505	0.456667
			NB9	0.5565	0.5475	0.561	0.555667	0.570167	0.564833
			NB10	0.538833	0.5385	0.509667	0.5075	0.547667	0.548833
			NB11	0.468333	0.461667	0.513	0.513333	0.502833	0.504
			NB12	0.536333	0.537	0.560833	0.559167	0.555833	0.555833
			NB13	0.276167	0.2655	0.344167	0.341833	0.355333	0.347667
			NB14	0.409667	0.400333	0.3995	0.3955	0.454667	0.4525
			NB15	0.521	0.513333	0.523167	0.524	0.601333	0.6055
			NB16	0.329333	0.338333	0.320333	0.319167	0.401	0.404833
			Mean_F	0.488479	0.480687	0.453771	0.449125	0.501625	0.501479
			Mean_M	0.454521	0.450271	0.466458	0.464521	0.498604	0.498
			SD_F	0.0945981	0.0941584	0.145106	0.149514	0.0774871	0.0781179
			SD_M	0.105767	0.10558	0.0970161	0.0970839	0.0873076	0.0889125
				Mass: 335g
				Trial: 1
		Height		30cm		40cm		50cm
		Leg		Domi(t3-t1))	Nondomi(t3-t1))	Domi(t3-t1))	Nondomi(t3-t1))	Domi(t3-t1))	Nondomi(t3-t1))
		Unit		sec	sec	sec	sec	sec	sec
		Subjects	NB1	0.5315	0.516	0.5295	0.5305	0.524	0.5275
			NB2	0.648	0.6425	0.635	0.625	0.6285	0.622
			NB3	0.4565	0.44	0.509	0.515	0.547	0.551
			NB4	0.45	0.4505	0.48	0.434	0.4425	0.445
			NB5	0.397	0.3815	0.453	0.4335	0.3695	0.3735
			NB6	0.3145	0.2965	0.5145	0.497	0.473	0.451
			NB7	0.4165	0.419	0.4205	0.422	0.5995	0.5985
			NB8	0.397	0.395	0.4105	0.405	0.486	0.48
			NB9	0.6315	0.6225	0.584	0.5765	0.5845	0.583
			NB10	0.5625	0.5705	0.5995	0.5875	0.5465	0.54
			NB11	0.595	0.588	0.5705	0.558	0.5365	0.543
			NB12	0.488	0.4905	0.526	0.5265	0.5365	0.545
			NB13	0.257	0.275	0.427	0.418	0.4685	0.4665
			NB14	0.3915	0.389	0.3935	0.403	0.396	0.4095
			NB15	0.4345	0.4365	0.4685	0.461	0.5195	0.512
			NB16	0.393	0.39	0.314	0.325	0.2775	0.27
				Trial: 2
		Height		30cm		40cm		50cm
		Leg		Domi(t3-t1))	Nondomi(t3-t1))	Domi(t3-t1))	Nondomi(t3-t1))	Domi(t3-t1))	Nondomi(t3-t1))
		Unit		sec	sec	sec	sec	sec	sec
		Subjects	NB1	0.5245	0.5335	0.525	0.522	0.5455	0.5495
			NB2	0.6485	0.634	0.636	0.629	0.6235	0.6125
			NB3	0.502	0.4845	0.57	0.5495	0.5355	0.4995
			NB4	0.473	0.476	0.457	0.435	0.444	0.4085
			NB5	0.3755	0.3765	0.384	0.3755	0.5	0.4815
			NB6	0.403	0.373	0.5745	0.569	0.453	0.4455
			NB7	0.526	0.52	0.5145	0.523	0.527	0.5405
			NB8	0.3735	0.3755	0.3765	0.3805	0.4265	0.415
			NB9	0.5565	0.5415	0.6335	0.6215	0.6775	0.685
			NB10	0.624	0.606	0.5825	0.5775	0.513	0.5045
			NB11	0.565	0.567	0.581	0.5645	0.565	0.558
			NB12	0.4775	0.479	0.5525	0.535	0.5155	0.514
			NB13	0.2975	0.2935	0.3585	0.358	0.388	0.3855
			NB14	0.437	0.432	0.3705	0.3715	0.4255	0.438
			NB15	0.467	0.4575	0.6415	0.623	0.447	0.4425
			NB16	0.298	0.2965	0.3455	0.3475	0.3095	0.315
				Trial: 3
		Height		30cm		40cm		50cm
		Leg		Domi(t3-t1))	Nondomi(t3-t1))	Domi(t3-t1))	Nondomi(t3-t1))	Domi(t3-t1))	Nondomi(t3-t1))
		Unit		sec	sec	sec	sec	sec	sec
		Subjects	NB1	0.5385	0.526	0.534	0.529	0.5125	0.508
			NB2	0.6435	0.625	0.6115	0.599	0.649	0.639
			NB3	0.5265	0.5265	0.5335	0.523	0	0
			NB4	0.4865	0.4805	0.465	0.455	0.5325	0.5105
			NB5	0.4675	0.4485	0.4555	0.4405	0.394	0.4085
			NB6	0.4325	0.405	0.4715	0.468	0.451	0.429
			NB7	0.508	0.5115	0.5185	0.5305	0.536	0.543
			NB8	0.3125	0.314	0.3775	0.372	0.397	0.3975
			NB9	0.5415	0.52	0.5915	0.5805	0.5555	0.546
			NB10	0.6065	0.627	0.594	0.579	0.597	0.6025
			NB11	0.5465	0.533	0.5525	0.5275	0.548	0.545
			NB12	0.521	0.509	0.5315	0.524	0.5245	0.5205
			NB13	0.314	0.2915	0.3745	0.3705	0.3675	0.365
			NB14	0.4	0.393	0.3675	0.3645	0.4395	0.4325
			NB15	0.503	0.502	0.564	0.555	0.489	0.5015
			NB16	0.296	0.2875	0.377	0.342	0.346	0.3475
				Mean
		Height		30cm		40cm		50cm
		Leg		Domi(t3-t1))	Nondomi(t3-t1))	Domi(t3-t1))	Nondomi(t3-t1))	Domi(t3-t1))	Nondomi(t3-t1))
		Unit		sec	sec	sec	sec	sec	sec
		Subjects	NB1	0.5315	0.525167	0.5295	0.527167	0.527333	0.528333
			NB2	0.646667	0.633833	0.6275	0.617667	0.633667	0.6245
			NB3	0.495	0.483667	0.5375	0.529167	0.54125	0.52525
			NB4	0.469833	0.469	0.467333	0.441333	0.473	0.454667
			NB5	0.413333	0.402167	0.430833	0.4165	0.421167	0.421167
			NB6	0.383333	0.358167	0.520167	0.511333	0.459	0.441833
			NB7	0.47125	0.4695	0.4845	0.491833	0.554167	0.560667
			NB8	0.361	0.3615	0.388167	0.385833	0.4365	0.430833
			NB9	0.5765	0.561333	0.603	0.592833	0.605833	0.604667
			NB10	0.597667	0.601167	0.592	0.581333	0.552167	0.549
			NB11	0.568833	0.562667	0.568	0.55	0.549833	0.548667
			NB12	0.4955	0.492833	0.536667	0.5285	0.5255	0.5265
			NB13	0.2895	0.286667	0.386667	0.382167	0.408	0.405667
			NB14	0.4095	0.404667	0.377167	0.379667	0.420333	0.426667
			NB15	0.468167	0.465333	0.558	0.546333	0.485167	0.485333
			NB16	0.329	0.324667	0.3455	0.338167	0.311	0.310833
			Mean_F	0.47149	0.462875	0.498188	0.490104	0.50576	0.498406
			Mean_M	0.466833	0.462417	0.495875	0.487375	0.482229	0.482167
			SD_F	0.091187	0.0914541	0.0732035	0.0739633	0.0713552	0.0727402
			SD_M	0.115946	0.115399	0.106953	0.102798	0.0965705	0.0957365
				Mass: 415g
				Trial: 1
		Height		30cm		40cm		50cm
		Leg		Domi(t3-t1))	Nondomi(t3-t1))	Domi(t3-t1))	Nondomi(t3-t1))	Domi(t3-t1))	Nondomi(t3-t1))
		Unit		sec	sec	sec	sec	sec	sec
		Subjects	NB1	0.5355	0.534	0.5585	0.563	0.591	0.603
			NB2	0.6535	0.639	0.668	0.6565	0.6465	0.637
			NB3	0.5145	0.5065	0.494	0.4865	0.777	0.751
			NB4	0.545	0.532	0.513	0.4875	0.4965	0.5075
			NB5	0.417	0.3995	0.4675	0.4475	0.44	0.4335
			NB6	0.421	0.4075	0.411	0.397	0.463	0.429
			NB7	0.48	0.478	0.4735	0.4755	0.5495	0.558
			NB8	0.479	0.464	0.3715	0.3585	0.529	0.5435
			NB9	0.4855	0.481	0.4785	0.469	0.5745	0.572
			NB10	0.602	0.6025	0.634	0.6155	0.5915	0.593
			NB11	0.538	0.5225	0.504	0.4925	0.521	0.5195
			NB12	0.5715	0.577	0.569	0.575	0.5575	0.553
			NB13	0.3195	0.321	0.2825	0.292	0.331	0.336
			NB14	0.43	0.428	0.3985	0.3965	0.419	0.409
			NB15	0.3905	0.3935	0.5355	0.509	0.578	0.5675
			NB16	0.424	0.416	0.306	0.3135	0.258	0.273
				Trial: 2
		Height		30cm		40cm		50cm
		Leg		Domi(t3-t1))	Nondomi(t3-t1))	Domi(t3-t1))	Nondomi(t3-t1))	Domi(t3-t1))	Nondomi(t3-t1))
		Unit		sec	sec	sec	sec	sec	sec
		Subjects	NB1	0.579	0.5795	0.5385	0.5325	0.64	0.637
			NB2	0.6135	0.597	0.662	0.652	0.674	0.6665
			NB3	0.486	0.4815	0.4985	0.4915	0.458	0.4535
			NB4	0.4565	0.4425	0.51	0.496	0.4865	0.474
			NB5	0.46	0.4475	0.4535	0.4435	0.406	0.3925
			NB6	0.3565	0.319	0.392	0.368	0.3945	0.384
			NB7	0.45	0.4565	0.5435	0.554	0.5365	0.548
			NB8	0.3675	0.362	0.365	0.37	0.4235	0.433
			NB9	0.5655	0.548	0.543	0.536	0.486	0.4825
			NB10	0.6485	0.6235	0.6435	0.6235	0.617	0.61
			NB11	0.5115	0.516	0.5615	0.547	0.5005	0.4995
			NB12	0.5755	0.5725	0.5485	0.539	0.5315	0.525
			NB13	0.288	0.3035	0.275	0.269	0.3255	0.3315
			NB14	0.4145	0.4215	0.3915	0.3805	0.4525	0.468
			NB15	0.4315	0.4255	0.377	0.3485	0.5365	0.5285
			NB16	0.3515	0.3765	0.3485	0.3435	0.329	0.3395
				Trial: 3
		Height		30cm		40cm		50cm
		Leg		Domi(t3-t1))	Nondomi(t3-t1))	Domi(t3-t1))	Nondomi(t3-t1))	Domi(t3-t1))	Nondomi(t3-t1))
		Unit		sec	sec	sec	sec	sec	sec
		Subjects	NB1	0.5145	0.514	0.543	0.5555	0.6315	0.629
			NB2	0.614	0.5935	0.649	0.6435	0.6225	0.6155
			NB3	-0.862	-0.874	1.493	1.4685	0.649	0.652
			NB4	0.5035	0.4615	0.459	0.4575	0.509	0.4935
			NB5	0.4485	0.4355	0.4585	0.436	0.485	0.4765
			NB6	-0.0335	-0.06	0.2605	0.259	0.382	0.375
			NB7	0.4815	0.479	0.5085	0.5175	0.5075	0.508
			NB8	0.4295	0.418	0.3525	0.3405	0.427	0.4405
			NB9	0.546	0.543	0.5315	0.503	0.539	0.527
			NB10	0.6055	0.599	0.651	0.6415	0.6355	0.6195
			NB11	0.525	0.508	0.4945	0.494	0.5765	0.577
			NB12	0.555	0.544	0.575	0.5585	0.5395	0.539
			NB13	0.284	0.2925	0.317	0.32	0.3575	0.351
			NB14	0.4035	0.407	0.416	0.436	0.437	0.4345
			NB15	0.416	0.403	0.548	0.533	0.521	0.5175
			NB16	0.3185	0.327	0.388	0.404	0.346	0.347
				Mean
		Height		30cm		40cm		50cm
		Leg		Domi(t3-t1))	Nondomi(t3-t1))	Domi(t3-t1))	Nondomi(t3-t1))	Domi(t3-t1))	Nondomi(t3-t1))
		Unit		sec	sec	sec	sec	sec	sec
		Subjects	NB1	0.543	0.5425	0.546667	0.550333	0.620833	0.623
			NB2	0.627	0.609833	0.659667	0.650667	0.647667	0.639667
			NB3	0.50025	0.494	0.8285	0.8155	0.628	0.618833
			NB4	0.501667	0.478667	0.494	0.480333	0.497333	0.491667
			NB5	0.441833	0.4275	0.459833	0.442333	0.443667	0.434167
			NB6	0.38875	0.36325	0.3545	0.341333	0.413167	0.396
			NB7	0.465	0.46725	0.491	0.4965	0.5285	0.533
			NB8	0.425333	0.414667	0.363	0.356333	0.459833	0.472333
			NB9	0.532333	0.524	0.517667	0.502667	0.533167	0.527167
			NB10	0.618667	0.608333	0.642833	0.626833	0.614667	0.6075
			NB11	0.524833	0.5155	0.52	0.511167	0.532667	0.532
			NB12	0.567333	0.5645	0.564167	0.5575	0.542833	0.539
			NB13	0.297167	0.305667	0.2915	0.293667	0.338	0.3395
			NB14	0.416	0.418833	0.402	0.404333	0.436167	0.437167
			NB15	0.412667	0.407333	0.486833	0.4635	0.545167	0.537833
			NB16	0.364667	0.373167	0.3475	0.353667	0.311	0.319833
			Mean_F	0.486604	0.474708	0.524646	0.516667	0.529875	0.526083
			Mean_M	0.466708	0.464667	0.471562	0.464167	0.481708	0.48
			SD_F	0.0747427	0.0770478	0.156932	0.156795	0.0916486	0.0928811
			SD_M	0.110551	0.104028	0.11666	0.109364	0.108597	0.103675
		The values of side-to-side asymmetry for GCT (T_abs)
				Mass: 255g
				Trial: 1
		absolute value		Domi-Nondomi
		Height		30cm		40cm		50cm
		Unit		ms		ms		ms
		Subjects	NB1	21		1.5		6
			NB2	15		6		0
			NB3	5		10		3
			NB4	17		13.5		18
			NB5	14		2		3
			NB6	22.5		20.5		6.5
			NB7	4		10.5		0
			NB8	8		2		12.5
			NB9	8		9.5		7.5
			NB10	3		3.5		15.5
			NB11	2.5		2.5		9.5
			NB12	4.5		1		1.5
			NB13	9.5		4		12.5
			NB14	6.5		5		2.5
			NB15	7.5		13		1.5
			NB16	13.5		12		19.5
				Trial: 2
		absolute value		Domi-Nondomi
		Height		30cm		40cm		50cm
		Unit		ms		ms		ms
		Subjects	NB1	5		0.5		7
			NB2	14.5		2.5		3.5
			NB3	2.5		8.5		2.5
			NB4	29.5		9		3.5
			NB5	18		13.5		6.5
			NB6	17		19.5		19
			NB7	9.5		2.5		0
			NB8	3.5		1.5		5
			NB9	18.5		8.5		1.5
			NB10	1.5		14.5		2
			NB11	12		2.5		2
			NB12	5		11		2
			NB13	18		9		2.5
			NB14	3		14.5		11
			NB15	2		7.5		10
			NB16	5.5		2		0.5
				Trial: 3
		absolute value		Domi-Nondomi
		Height		30cm		40cm		50cm
		Unit		ms		ms		ms
		Subjects	NB1	14.5		3.5		2
			NB2	9.5		9		10.5
			NB3	10.5		8		5
			NB4	2.5		3.5		5
			NB5	6		4.5		2.5
			NB6	19		18		8
			NB7	8.5		11		16.5
			NB8	14.5		9.5		1
			NB9	0.5		2		7
			NB10	0.5		4.5		10
			NB11	5.5		1		4
			NB12	2.5		5		0.5
			NB13	4.5		2		8
			NB14	18.5		2.5		2
			NB15	13.5		8		1
			NB16	8		10.5		7.5
				Mean
		absolute value		Domi-Nondomi
		Height		30cm		40cm		50cm
		Unit		ms		ms		ms
		Subjects	NB1	13.5		1.83333		5
			NB2	13		5.83333		4.66667
			NB3	6		8.83333		3.5
			NB4	16.3333		8.66667		8.83333
			NB5	12.6667		6.66667		4
			NB6	19.5		19.3333		11.1667
			NB7	7.33333		8		5.5
			NB8	8.66667		4.33333		6.16667
			NB9	9		6.66667		5.33333
			NB10	1.66667		7.5		9.16667
			NB11	6.66667		2		5.16667
			NB12	4		5.66667		1.33333
			NB13	10.6667		5		7.66667
			NB14	9.33333		7.33333		5.16667
			NB15	7.66667		9.5		4.16667
			NB16	9		8.16667		9.16667
			Mean_F	12.125		7.9375		6.10417
			Mean_M	7.25		6.47917		5.89583
			SD_F	4.59015		5.17544		2.617
			SD_M	3.03289		2.28945		2.66509
				Mass: 335g
				Trial: 1
		absolute value		Domi-Nondomi
		Height		30cm		40cm		50cm
		Unit		ms		ms		ms
		Subjects	NB1	15.5		1		3.5
			NB2	5.5		10		6.5
			NB3	16.5		6		4
			NB4	0.5		46		2.5
			NB5	15.5		19.5		4
			NB6	18		17.5		22
			NB7	2.5		1.5		1
			NB8	2		5.5		6
			NB9	9		7.5		1.5
			NB10	8		12		6.5
			NB11	7		12.5		6.5
			NB12	2.5		0.5		8.5
			NB13	18		9		2
			NB14	2.5		9.5		13.5
			NB15	2		7.5		7.5
			NB16	3		11		7.5
				Trial: 2
		absolute value		Domi-Nondomi
		Height		30cm		40cm		50cm
		Unit		ms		ms		ms
		Subjects	NB1	9		3		4
			NB2	14.5		7		11
			NB3	17.5		20.5		36
			NB4	3		22		35.5
			NB5	1		8.5		18.5
			NB6	30		5.5		7.5
			NB7	6		8.5		13.5
			NB8	2		4		11.5
			NB9	15		12		7.5
			NB10	18		5		8.5
			NB11	2		16.5		7
			NB12	1.5		17.5		1.5
			NB13	4		0.5		2.5
			NB14	5		1		12.5
			NB15	9.5		18.5		4.5
			NB16	1.5		2		5.5
				Trial: 3
		absolute value		Domi-Nondomi
		Height		30cm		40cm		50cm
		Unit		ms		ms		ms
		Subjects	NB1	12.5		5		4.5
			NB2	18.5		12.5		10
			NB3	0		10.5		0
			NB4	6		10		22
			NB5	19		15		14.5
			NB6	27.5		3.5		22
			NB7	3.5		12		7
			NB8	1.5		5.5		0.5
			NB9	21.5		11		9.5
			NB10	20.5		15		5.5
			NB11	13.5		25		3
			NB12	12		7.5		4
			NB13	22.5		4		2.5
			NB14	7		3		7
			NB15	1		9		12.5
			NB16	8.5		35		1.5
				Mean
		absolute value		Domi-Nondomi
		Height		30cm		40cm		50cm
		Unit		ms		ms		ms
		Subjects	NB1	12.3333		3		4
			NB2	12.8333		9.83333		9.16667
			NB3	11.3333		12.3333		20
			NB4	3.16667		26		20
			NB5	11.8333		14.3333		12.3333
			NB6	25.1667		8.83333		17.1667
			NB7	4.25		7.33333		7.16667
			NB8	1.83333		5		6
			NB9	15.1667		10.1667		6.16667
			NB10	15.5		10.6667		6.83333
			NB11	7.5		18		5.5
			NB12	5.33333		8.5		4.66667
			NB13	14.8333		4.5		2.33333
			NB14	4.83333		4.5		11
			NB15	4.16667		11.6667		8.16667
			NB16	4.33333		16		4.83333
			Mean_F	10.3438		10.8333		11.9792
			Mean_M	8.95833		10.5		6.1875
			SD_F	7.50376		7.1431		6.39409
			SD_M	5.24386		4.84031		2.59033
				Mass: 415g
				Trial: 1
		absolute value		Domi-Nondomi
		Height		30cm		40cm		50cm
		Unit		ms		ms		ms
		Subjects	NB1	1.5		4.5		12
			NB2	14.5		11.5		9.5
			NB3	8		7.5		26
			NB4	13		25.5		11
			NB5	17.5		20		6.5
			NB6	13.5		14		34
			NB7	2		2		8.5
			NB8	15		13		14.5
			NB9	4.5		9.5		2.5
			NB10	0.5		18.5		1.5
			NB11	15.5		11.5		1.5
			NB12	5.5		6		4.5
			NB13	1.5		9.5		5
			NB14	2		2		10
			NB15	3		26.5		10.5
			NB16	8		7.5		15
				Trial: 2
		absolute value		Domi-Nondomi
		Height		30cm		40cm		50cm
		Unit		ms		ms		ms
		Subjects	NB1	0.5		6		3
			NB2	16.5		10		7.5
			NB3	4.5		7		4.5
			NB4	14		14		12.5
			NB5	12.5		10		13.5
			NB6	37.5		24		10.5
			NB7	6.5		10.5		11.5
			NB8	5.5		5		9.5
			NB9	17.5		7		3.5
			NB10	25		20		7
			NB11	4.5		14.5		1
			NB12	3		9.5		6.5
			NB13	15.5		6		6
			NB14	7		11		15.5
			NB15	6		28.5		8
			NB16	25		5		10.5
				Trial: 3
		absolute value		Domi-Nondomi
		Height		30cm		40cm		50cm
		Unit		ms		ms		ms
		Subjects	NB1	0.5		12.5		2.5
			NB2	20.5		5.5		7
			NB3	12		24.5		3
			NB4	42		1.5		15.5
			NB5	13		22.5		8.5
			NB6	26.5		1.5		7
			NB7	2.5		9		0.5
			NB8	11.5		12		13.5
			NB9	3		28.5		12
			NB10	6.5		9.5		16
			NB11	17		0.5		0.5
			NB12	11		16.5		0.5
			NB13	8.5		3		6.5
			NB14	3.5		20		2.5
			NB15	13		15		3.5
			NB16	8.5		16		1
				Mean
		absolute value		Domi-Nondomi
		Height		30cm		40cm		50cm
		Unit		ms		ms		ms
		Subjects	NB1	0.833333		7.66667		5.83333
			NB2	17.1667		9		8
			NB3	6.25		13		11.1667
			NB4	23		13.6667		13
			NB5	14.3333		17.5		9.5
			NB6	25.5		13.1667		17.1667
			NB7	4.25		5.5		4.5
			NB8	10.6667		10		12.5
			NB9	8.33333		15		6
			NB10	10.6667		16		8.16667
			NB11	12.3333		8.83333		1
			NB12	6.5		10.6667		3.83333
			NB13	8.5		6.16667		5.83333
			NB14	4.16667		11		9.33333
			NB15	7.33333		23.3333		7.33333
			NB16	13.8333		9.5		8.83333
			Mean_F	12.75		11.1875		10.2083
			Mean_M	8.95833		12.5625		6.29167
			SD_F	8.86797		3.85701		4.13152
			SD_M	3.16948		5.39837		2.7942

## Sheet: JH
		The values of jump height (JH)
				Mass: 255g
				Trial: 1
		Value		the lowest value
		Height		30cm		40cm		50cm
		Unit		m		m		m
		Subjects	NB1	0.30779		0.348364		0.325864
			NB2	0.289635		0.222535		0.282528
			NB3	0.304115		0.291426		0.273768
			NB4	0.259474		0.250528		0.256662
			NB5	0.241738		0.225155		0.249974
			NB6	0.169238		0.172902		0.181289
			NB7	0.176605		0.206636		0.207644
			NB8	0.154103		0.146802		0.134755
			NB9	0.345755		0.338629		0.360893
			NB10	0.313964		0.338629		0.301069
			NB11	0.354931		0.336057		0.331578
			NB12	0.330941		0.331578		0.314585
			NB13	0.254423		0.293822		0.236863
			NB14	0.400508		0.317698		0.40402
			NB15	0.411089		0.412511		0.383866
			NB16	0.257785		0.303505		0.317074
				Trial: 2
		Value		the lowest value
		Height		30cm		40cm		50cm
		Unit		m		m		m
		Subjects	NB1	0.312724		0.314585		0.32334
			NB2	0.289635		0.288445		0.293222
			NB3	0.314585		0.283706		0.271455
			NB4	0.251082		0.253864		0.270303
			NB5	0.249974		0.235786		0.239023
			NB6	0.17707		0.152802		0.186513
			NB7	0.202628		0.193268		0.201633
			NB8	0.168782		0.167874		0.150645
			NB9	0.347058		0.354271		0.337985
			NB10	0.352954		0.325864		0.32334
			NB11	0.350983		0.32334		0.337342
			NB12	0.327763		0.301069		0.309636
			NB13	0.227261		0.280765		0.290828
			NB14	0.408254		0.387993		0.387304
			NB15	0.463045		0.379078		0.384552
			NB16	0.277255		0.313964		0.281352
				Trial: 3
		Value		the lowest value
		Height		30cm		40cm		50cm
		Unit		m		m		m
		Subjects	NB1	0.337985		0.348364		0.329032
			NB2	0.28904		0.286663		0.290232
			NB3	0.296831		0.284887		0.239023
			NB4	0.251638		0.255541		0.273768
			NB5	0.226734		0.258348		0.226207
			NB6	0.179877		0.181761		0.18318
			NB7	0.18318		0.209667		0.2117
			NB8	0.145532		0.156284		0.147226
			NB9	0.371615		0.325232		0.290828
			NB10	0.341859		0.325864		0.330304
			NB11	0.356913		0.30779		0.318323
			NB12	0.334134		0.269727		0.336699
			NB13	0.270303		0.294423		0.278423
			NB14	0.413222		0.372291		0.399808
			NB15	0.43998		0.395618		0.421089
			NB16	0.30779		0.32334		0.291426
				Mean
		Value		the lowest value
		Height		30cm		40cm		50cm
		Unit		m		m		m
		Subjects	NB1	0.3195		0.337104		0.326079
			NB2	0.289437		0.265881		0.288661
			NB3	0.305177		0.286673		0.261416
			NB4	0.254065		0.253311		0.266911
			NB5	0.239482		0.239763		0.238401
			NB6	0.175395		0.169155		0.183661
			NB7	0.187471		0.20319		0.206992
			NB8	0.156139		0.156987		0.144209
			NB9	0.354809		0.339378		0.329902
			NB10	0.336259		0.330119		0.318238
			NB11	0.354276		0.322396		0.329081
			NB12	0.330946		0.300791		0.320307
			NB13	0.250662		0.28967		0.268705
			NB14	0.407328		0.359327		0.397044
			NB15	0.438038		0.395735		0.396502
			NB16	0.280943		0.313603		0.296617
			Mean_F	0.240833		0.239008		0.239541
			Mean_M	0.344158		0.331377		0.332049
			SD_F	0.0623017		0.0606066		0.0590408
			SD_M	0.0609382		0.0339335		0.044703
				Mass: 335g
				Trial: 1
		Value		the lowest value
		Height		30cm		40cm		50cm
		Unit		m		m		m
		Subjects	NB1	0.301677		0.298644		0.297435
			NB2	0.258348		0.282528		0.277839
			NB3	0.225155		0.255541		0.232571
			NB4	0.223581		0.233105		0.253864
			NB5	0.221491		0.241738		0.236324
			NB6	0.163367		0.144688		0.171523
			NB7	0.151937		0.213743		0.22568
			NB8	0.179877		0.155847		0.186035
			NB9	0.356251		0.332216		0.374998
			NB10	0.267432		0.312105		0.320827
			NB11	0.300462		0.281352		0.309636
			NB12	0.348364		0.348364		0.316451
			NB13	0.260604		0.313344		0.288445
			NB14	0.40402		0.346406		0.377035
			NB15	0.369593		0.387993		0.345755
			NB16	0.313964		0.28904		0.246663
				Trial: 2
		Value		the lowest value
		Height		30cm		40cm		50cm
		Unit		m		m		m
		Subjects	NB1	0.329032		0.317074		0.330304
			NB2	0.270879		0.260039		0.277255
			NB3	0.220971		0.232037		0.226734
			NB4	0.237402		0.248868		0.253307
			NB5	0.236863		0.23044		0.23044
			NB6	0.178004		0.182706		0.19181
			NB7	0.222535		0.235786		0.226734
			NB8	0.189875		0.150216		0.143427
			NB9	0.295626		0.315828		0.313964
			NB10	0.302286		0.327129		0.30779
			NB11	0.299855		0.306563		0.293222
			NB12	0.343155		0.338629		0.326496
			NB13	0.257223		0.325232		0.341859
			NB14	0.413934		0.377035		0.389374
			NB15	0.427581		0.362225		0.377716
			NB16	0.273189		0.286663		0.290232
				Trial: 3
		Value		the lowest value
		Height		30cm		40cm		50cm
		Unit		m		m		m
		Subjects	NB1	0.306563		0.30595		0.313964
			NB2	0.264576		0.265716		0.269152
			NB3	0.246663		0.258348		0
			NB4	0.224105		0.268005		0.260039
			NB5	0.237402		0.244468		0.248316
			NB6	0.183654		0.175675		0.168328
			NB7	0.225155		0.226207		0.223058
			NB8	0.16742		0.188911		0.204126
			NB9	0.289635		0.313344		0.354931
			NB10	0.304115		0.313964		0.310252
			NB11	0.329668		0.293222		0.284887
			NB12	0.330941		0.343804		0.324601
			NB13	0.261169		0.315206		0.330941
			NB14	0.387304		0.37976		0.367576
			NB15	0.389374		0.337985		0.398409
			NB16	0.286663		0.28785		0.309636
				Mean
		Value		the lowest value
		Height		30cm		40cm		50cm
		Unit		m		m		m
		Subjects	NB1	0.312424		0.307223		0.313901
			NB2	0.264601		0.269428		0.274749
			NB3	0.230929		0.248642		0.229652
			NB4	0.228363		0.249993		0.255737
			NB5	0.231919		0.238882		0.23836
			NB6	0.175008		0.16769		0.17722
			NB7	0.187236		0.225245		0.225157
			NB8	0.179058		0.164991		0.177863
			NB9	0.313837		0.320463		0.347964
			NB10	0.291277		0.317733		0.312956
			NB11	0.309995		0.293712		0.295915
			NB12	0.34082		0.343599		0.322516
			NB13	0.259665		0.317927		0.320415
			NB14	0.401753		0.367734		0.377995
			NB15	0.395516		0.362734		0.37396
			NB16	0.291272		0.287851		0.282177
			Mean_F	0.226192		0.234012		0.23658
			Mean_M	0.325517		0.326469		0.329237
			SD_F	0.0467976		0.0483241		0.046222
			SD_M	0.050716		0.0294257		0.034726
				Mass: 415g
				Trial: 1
		Value		the lowest value
		Height		30cm		40cm		50cm
		Unit		m		m		m
		Subjects	NB1	0.313344		0.325864		0.315206
			NB2	0.252193		0.253307		0.272033
			NB3	0.241194		0.248868		0.224105
			NB4	0.223581		0.257785		0.263438
			NB5	0.242283		0.229378		0.238482
			NB6	0.15541		0.17614		0.163367
			NB7	0.200144		0.200639		0.206133
			NB8	0.121675		0.129921		0.0975163
			NB9	0.332855		0.336057		0.325232
			NB10	0.284887		0.320827		0.313344
			NB11	0.282528		0.30595		0.310252
			NB12	0.306563		0.28194		0.30595
			NB13	0.25275		0.264007		0.310252
			NB14	0.390065		0.347058		0.389374
			NB15	0.345755		0.382495		0.386615
			NB16	0.312724		0.296228		0.274928
				Trial: 2
		Value		the lowest value
		Height		30cm		40cm		50cm
		Unit		m		m		m
		Subjects	NB1	0.28904		0.327129		0.334774
			NB2	0.260604		0.261736		0.273768
			NB3	0.235786		0.240107		0.21272
			NB4	0.254982		0.261736		0.276673
			NB5	0.240107		0.228318		0.234712
			NB6	0.165162		0.166967		0.17614
			NB7	0.180347		0.178004		0.200144
			NB8	0.169693		0.173362		0.163815
			NB9	0.383866		0.337985		0.303505
			NB10	0.303505		0.299855		0.298039
			NB11	0.297435		0.263438		0.295626
			NB12	0.315206		0.305337		0.299249
			NB13	0.273189		0.274928		0.282528
			NB14	0.355591		0.367576		0.369593
			NB15	0.37432		0.372291		0.352297
			NB16	0.290828		0.290232		0.285479
				Trial: 3
		Value		the lowest value
		Height		30cm		40cm		50cm
		Unit		m		m		m
		Subjects	NB1	0.304115		0.317074		0.325864
			NB2	0.266288		0.257785		0.273768
			NB3	0.25275		0.242283		0.246663
			NB4	0.251638		0.225155		0.270879
			NB5	0.258348		0.235249		0.245016
			NB6	0.156722		0.157161		0.181289
			NB7	0.198167		0.19571		0.214768
			NB8	0.122836		0.150645		0.150216
			NB9	0.331578		0.348364		0.363559
			NB10	0.30779		0.32334		0.312724
			NB11	0.293222		0.292623		0.299249
			NB12	0.32334		0.273768		0.330304
			NB13	0.273768		0.277255		0.270879
			NB14	0.375677		0.366235		0.38318
			NB15	0.376356		0.389374		0.392143
			NB16	0.266859		0.285479		0.287256
				Mean
		Value		the lowest value
		Height		30cm		40cm		50cm
		Unit		m		m		m
		Subjects	NB1	0.302166		0.323356		0.325281
			NB2	0.259695		0.257609		0.273189
			NB3	0.23849		0.243753		0.227829
			NB4	0.2434		0.248225		0.27033
			NB5	0.246913		0.230982		0.239403
			NB6	0.160286		0.166756		0.173599
			NB7	0.190245		0.198175		0.21045
			NB8	0.138068		0.15131		0.137182
			NB9	0.349433		0.340802		0.330765
			NB10	0.298727		0.314674		0.308036
			NB11	0.291062		0.287337		0.301709
			NB12	0.315036		0.287015		0.311834
			NB13	0.266569		0.272063		0.287886
			NB14	0.373778		0.36029		0.380716
			NB15	0.365477		0.381386		0.377018
			NB16	0.290137		0.290646		0.282554
			Mean_F	0.222408		0.227521		0.232158
			Mean_M	0.318777		0.316777		0.322565
			SD_F	0.0548481		0.0549746		0.0595275
			SD_M	0.0394168		0.0397923		0.0377559

## Sheet: ICG_abs
		The values of side-to-side asymmetry for initial ground contact (t1_abs)
				Mass: 255g
				Trial: 1
		absolute value		Domi-Nondomi
		Height		30cm		40cm		50cm
		Unit		ms		ms		ms
		Subjects	NB1	22.5		4		5.5
			NB2	15.5		2		0.5
			NB3	5.5		5.5		5
			NB4	13		12		2
			NB5	10		1.5		6
			NB6	28		14.5		2.5
			NB7	1.5		5.5		3
			NB8	1.5		2		6.5
			NB9	13		14		7
			NB10	2		6		8
			NB11	1.5		1		0.5
			NB12	2.5		0.5		4
			NB13	4		3		0.5
			NB14	3		6.5		2
			NB15	18		15		8
			NB16	6.5		5		10.5
				Trial: 2
		absolute value		Domi-Nondomi
		Height		30cm		40cm		50cm
		Unit		ms		ms		ms
		Subjects	NB1	5		3.5		5
			NB2	10.5		0.5		1.5
			NB3	6		4		2.5
			NB4	29.5		4		0
			NB5	14.5		5		5.5
			NB6	11		25		10.5
			NB7	4.5		4		5
			NB8	2		1.5		0.5
			NB9	12.5		5		7.5
			NB10	3		6.5		1.5
			NB11	6		1.5		6
			NB12	5		1		0.5
			NB13	15		4.5		3
			NB14	0.5		10.5		6
			NB15	8		1.5		3
			NB16	5.5		2.5		6.5
				Trial: 3
		absolute value		Domi-Nondomi
		Height		30cm		40cm		50cm
		Unit		ms		ms		ms
		Subjects	NB1	14.5		5.5		7.5
			NB2	5		5		6.5
			NB3	6.5		1		5.5
			NB4	0		0		1
			NB5	5		3.5		2.5
			NB6	24		15		1
			NB7	3		9.5		12
			NB8	1		2.5		6.5
			NB9	2.5		7.5		1
			NB10	2.5		0.5		6.5
			NB11	3		4		0.5
			NB12	3.5		7.5		0.5
			NB13	0		6		4
			NB14	8.5		1.5		1.5
			NB15	10		5		4
			NB16	2.5		8.5		3
				Mean
		absolute value		Domi-Nondomi
		Height		30cm		40cm		50cm
		Unit		ms		ms		ms
		Subjects	NB1	14		4.33333		6
			NB2	10.3333		2.5		2.83333
			NB3	6		3.5		4.33333
			NB4	14.1667		5.33333		1
			NB5	9.83333		3.33333		4.66667
			NB6	21		18.1667		4.66667
			NB7	3		6.33333		6.66667
			NB8	1.5		2		4.5
			NB9	9.33333		8.83333		5.16667
			NB10	2.5		4.33333		5.33333
			NB11	3.5		2.16667		2.33333
			NB12	3.66667		3		1.66667
			NB13	6.33333		4.5		2.5
			NB14	4		6.16667		3.16667
			NB15	12		7.16667		5
			NB16	4.83333		5.33333		6.66667
			Mean_F	9.97917		5.6875		4.33333
			Mean_M	5.77083		5.1875		3.97917
			SD_F	6.45586		5.23983		1.76608
			SD_M	3.29735		2.18116		1.78938
				Mass: 335g
				Trial: 1
		absolute value		Domi-Nondomi
		Height		30cm		40cm		50cm
		Unit		ms		ms		ms
		Subjects	NB1	12		6.5		8.5
			NB2	4.5		11		5.5
			NB3	2.5		1.5		0.5
			NB4	4.5		32		2
			NB5	14.5		10		6.5
			NB6	15		15		10
			NB7	12		2		3.5
			NB8	2.5		5		11
			NB9	13		10		2.5
			NB10	5		5.5		4.5
			NB11	3		7		5
			NB12	2		3		0.5
			NB13	15.5		5.5		2.5
			NB14	4.5		0		2.5
			NB15	0		9		1
			NB16	0		9		0
				Trial: 2
		absolute value		Domi-Nondomi
		Height		30cm		40cm		50cm
		Unit		ms		ms		ms
		Subjects	NB1	3.5		3.5		1
			NB2	9		7		5.5
			NB3	8		2		15.5
			NB4	3.5		15.5		25
			NB5	5.5		5		0
			NB6	28		17		11.5
			NB7	6.5		2.5		9
			NB8	3.5		6.5		4
			NB9	18.5		12.5		0.5
			NB10	6.5		1		3
			NB11	2.5		9.5		1.5
			NB12	1		11.5		2
			NB13	6.5		1		1
			NB14	0.5		4		5
			NB15	16.5		16		8.5
			NB16	6		6		12
				Trial: 3
		absolute value		Domi-Nondomi
		Height		30cm		40cm		50cm
		Unit		ms		ms		ms
		Subjects	NB1	10		10.5		7.5
			NB2	16.5		9		6
			NB3	7.5		9		0
			NB4	8.5		7.5		9.5
			NB5	15		0		14
			NB6	23.5		6		15.5
			NB7	2.5		9		8.5
			NB8	4		5.5		6.5
			NB9	27.5		10		5
			NB10	16		8		6
			NB11	18		15		0.5
			NB12	5		5.5		3
			NB13	17.5		1.5		6.5
			NB14	4.5		2.5		18.5
			NB15	13		17.5		2
			NB16	2		25		0.5
				Mean
		absolute value		Domi-Nondomi
		Height		30cm		40cm		50cm
		Unit		ms		ms		ms
		Subjects	NB1	8.5		6.83333		5.66667
			NB2	10		9		5.66667
			NB3	6		4.16667		8
			NB4	5.5		18.3333		12.1667
			NB5	11.6667		5		6.83333
			NB6	22.1667		12.6667		12.3333
			NB7	9.25		4.5		7
			NB8	3.33333		5.66667		7.16667
			NB9	19.6667		10.8333		2.66667
			NB10	9.16667		4.83333		4.5
			NB11	7.83333		10.5		2.33333
			NB12	2.66667		6.66667		1.83333
			NB13	13.1667		2.66667		3.33333
			NB14	3.16667		2.16667		8.66667
			NB15	9.83333		14.1667		3.83333
			NB16	2.66667		13.3333		4.16667
			Mean_F	9.55208		8.27083		8.10417
			Mean_M	8.52083		8.14583		3.91667
			SD_F	5.76575		4.9529		2.67252
			SD_M	5.92375		4.70346		2.12879
				Mass: 415g
				Trial: 1
		absolute value		Domi-Nondomi
		Height		30cm		40cm		50cm
		Unit		ms		ms		ms
		Subjects	NB1	9		0.5		4
			NB2	11		6.5		5
			NB3	7.5		6.5		3.5
			NB4	7.5		15		4
			NB5	10		8.5		2.5
			NB6	17.5		14.5		9.5
			NB7	0.5		1.5		3
			NB8	7		0.5		2
			NB9	6		12		5.5
			NB10	6.5		14		5
			NB11	4		5		2
			NB12	3		7		6
			NB13	2.5		11.5		7
			NB14	2		10		1.5
			NB15	6.5		23.5		4
			NB16	4.5		5.5		10
				Trial: 2
		absolute value		Domi-Nondomi
		Height		30cm		40cm		50cm
		Unit		ms		ms		ms
		Subjects	NB1	5.5		2		8
			NB2	11.5		7.5		6.5
			NB3	7		3		2.5
			NB4	15		5		4
			NB5	4		6		1.5
			NB6	28.5		18		13
			NB7	3		2.5		0.5
			NB8	12		5.5		1.5
			NB9	19.5		1.5		4.5
			NB10	20		17		6
			NB11	3.5		10.5		4
			NB12	2		2		1
			NB13	16		0.5		1
			NB14	2		6.5		3
			NB15	15.5		25		16.5
			NB16	16		3		9
				Trial: 3
		absolute value		Domi-Nondomi
		Height		30cm		40cm		50cm
		Unit		ms		ms		ms
		Subjects	NB1	5.5		1.5		4
			NB2	15		4		4.5
			NB3	3.5		14		4.5
			NB4	29.5		5		7
			NB5	8		13		2
			NB6	23.5		14		4
			NB7	6.5		3.5		0.5
			NB8	26.5		1		5
			NB9	1		25.5		12.5
			NB10	2		9		8.5
			NB11	5.5		4.5		1
			NB12	4.5		1		2
			NB13	13.5		4.5		4.5
			NB14	4.5		8		6
			NB15	20.5		20		10.5
			NB16	11		8		4
				Mean
		absolute value		Domi-Nondomi
		Height		30cm		40cm		50cm
		Unit		ms		ms		ms
		Subjects	NB1	6.66667		1.33333		5.33333
			NB2	12.5		6		5.33333
			NB3	7.25		7.83333		3.5
			NB4	17.3333		8.33333		5
			NB5	7.33333		9.16667		2
			NB6	23		15.5		8.83333
			NB7	1.75		2.5		1.75
			NB8	15.1667		2.33333		2.83333
			NB9	8.83333		13		7.5
			NB10	9.5		13.3333		6.5
			NB11	4.33333		6.66667		2.33333
			NB12	3.16667		3.33333		3
			NB13	10.6667		5.5		4.16667
			NB14	2.83333		8.16667		3.5
			NB15	14.1667		22.8333		10.3333
			NB16	10.5		5.5		7.66667
			Mean_F	11.375		6.625		4.32292
			Mean_M	8		9.79167		5.625
			SD_F	6.91215		4.68174		2.32244
			SD_M	4.10284		6.36817		2.80271
